# Supplementary material for: L-2-hydroxyglutarate regulates centromere and heterochromatin conformation in the male germline
Source: PLoS Genet. 2025 Jul 10;21(7):e1011785. doi: 10.1371/journal.pgen.1011785 (PMC12306753; doi:10.1371/journal.pgen.1011785)
Supplement: S1 Data — (XLSX) [file pgen.1011785.s011.xlsx]

## Sheet: LRT_wKclust9_c3_c9
Ensembl_ID	Symbol	ctr_A_normc	ctr_B_normc	ctr_C_normc	ox_A_normc	ox_B_normc	ox_C_normc	ox_2HG_A_normc	ox_2HG_B_normc	ox_2HG_C_normc	pvalue	padj	Cluster_Number
ENSMUSG00000085500	Gm16976	1996.49	2266.35	2448.43	954.906	1159.19	1336.17	1290.54	1815.72	1475.88	1.47408e-13	4.24499e-12	3
ENSMUSG00000027973	1700006A11Rik	7891.92	8676.08	8817.11	5342.69	6010.38	5970.97	7423.01	7193.96	6844.94	2.69491e-09	4.26371e-08	3
ENSMUSG00000099391	1700003C15Rik	2963.4	3035.31	3398.92	1990.11	2149.35	2101.09	2625.29	2445.75	2381.16	2.86005e-09	4.48528e-08	3
ENSMUSG00000097164	Cep83os	4244.42	4351.33	4461.31	2910.85	3061.43	2656.82	3765.8	3210.73	3576.19	1.84586e-08	2.55602e-07	3
ENSMUSG00000104186	Gm37819	349.97	373.132	383.405	203.925	242.109	210.394	298.519	299.004	288.995	2.16093e-08	2.94531e-07	3
ENSMUSG00000038393	Txnip	2232.12	2478.49	2460.44	1596.67	1658.29	1624.28	2091.1	1874.41	1918.49	2.49915e-08	3.36056e-07	3
ENSMUSG00000107817	Gm38840	125.089	118.046	120.125	46.0873	62.2784	52.9929	74.8895	92.9425	70.6331	1.62439e-07	1.936e-06	3
ENSMUSG00000020482	Ccdc117	4919.76	4882.62	5173.2	3604.04	3699.15	3643.99	4432.81	3981.18	4052.84	1.94908e-07	2.29284e-06	3
ENSMUSG00000040274	Cdk6	1259.73	1367.44	1326.14	935.648	995.126	926.198	1057.56	1092	1057.33	2.37679e-07	2.75244e-06	3
ENSMUSG00000010067	Rassf1	2397.19	2294.12	2402.22	1789.38	1785.89	1711.97	2221.1	2024.32	2095.8	9.81979e-07	1.02914e-05	3
ENSMUSG00000109249	Gm44610	130.449	159.711	176.813	73.3887	86.2823	86.2956	108.166	131.202	108.237	1.18426e-06	1.22126e-05	3
ENSMUSG00000100666	1700007F19Rik	520.288	578.181	573.845	360.216	388.154	363.146	472.004	459.458	416.734	1.55981e-06	1.57146e-05	3
ENSMUSG00000049526	Tmem202	4231.93	4464.26	4509.22	3244.5	3259.43	3091.93	3902.92	3815.63	3359.57	1.98326e-06	1.95569e-05	3
ENSMUSG00000026429	Ube2t	3059.93	3077.13	3074.35	2358.66	2231.99	1997.59	2741.15	2380.94	2544.92	2.20359e-06	2.14935e-05	3
ENSMUSG00000037661	Gpr160	10767.8	11364.7	11227.1	8413.96	8563.1	8338.33	9842.12	9907.46	8947.96	2.24558e-06	2.18539e-05	3
ENSMUSG00000114832	Gm21388	3977.77	4133.39	4189.92	3210.88	3473.19	3204.51	4406.11	4149.31	4514.52	3.77309e-06	3.51305e-05	3
ENSMUSG00000072983	4933414I15Rik	7249.07	7375.1	7790.02	5704.33	5676.72	5494.13	6636.44	5975.13	6448	3.83981e-06	3.57006e-05	3
ENSMUSG00000033444	Specc1l	4097.21	4319.26	4426.55	3176.3	3338.69	3334.87	4096.33	4170.98	3849.17	4.78102e-06	4.35342e-05	3
ENSMUSG00000108194	1700097M23Rik	3647.25	3650.35	3884.14	2555.75	2859.26	2673.27	3369.35	2889.69	3123.12	5.37161e-06	4.84208e-05	3
ENSMUSG00000086788	1700029M20Rik	18800.8	19653.4	20017.1	14949.1	15343.2	15142.4	17441.2	17374.6	16517.4	6.46444e-06	5.74953e-05	3
ENSMUSG00000059447	Hadhb	3752.15	3758.99	3906.98	3024.57	2841.65	2781.01	3367.44	3179.46	3065.51	8.26545e-06	7.2182e-05	3
ENSMUSG00000024142	Mlst8	382.317	347.835	360.569	244.634	251.941	225.878	288.482	285.284	302.105	9.60168e-06	8.29057e-05	3
ENSMUSG00000047674	Pdha2	8909.72	8909.94	9344.24	7018.69	6967.8	7012.77	8280.65	7582.45	7529.87	1.13493e-05	9.6523e-05	3
ENSMUSG00000021820	Camk2g	896.15	919.597	930.303	657.607	707.011	648.809	834.37	808.143	812.953	1.15486e-05	9.81213e-05	3
ENSMUSG00000014668	Chfr	5552.14	6096.96	6005.92	4295.12	4571.48	4412.56	5393.65	4882.65	5182.03	1.19953e-05	0.00010152	3
ENSMUSG00000003099	Ppp5c	2109.55	2062.54	2231.11	1666.9	1590.09	1659.9	1863.61	1754	1815.36	1.21982e-05	0.000102968	3
ENSMUSG00000006310	Zbtb32	4002.22	4229.9	4121.23	3220.73	3345.75	3278	3987.15	4100.2	3895.08	1.2629e-05	0.000106192	3
ENSMUSG00000114342	4921520N01Rik	1311.17	1433.49	1377.82	987.46	1039.53	1049.48	1149.14	1245.18	1082.98	1.80664e-05	0.00014739	3
ENSMUSG00000014633	Cmc2	362.82	345.788	336.147	233.407	231.33	231.203	263.291	303.416	247.956	2.02674e-05	0.000163705	3
ENSMUSG00000093668	Pou5f2	2694.9	2830.75	2989.7	2086.37	2159.14	2144.39	2749.2	2722.28	2430.48	2.02995e-05	0.000163863	3
ENSMUSG00000033389	Arhgap44	711.977	765.685	775.988	527.544	553.943	501.032	704.465	616.871	629.296	2.04571e-05	0.000164828	3
ENSMUSG00000101167	H2afy3	887.301	1029.25	1043.96	633.818	743.208	774.22	876.978	950.65	869.169	2.1539e-05	0.000172637	3
ENSMUSG00000096753	Fam181a	2970.55	3042.85	3187.39	2285.27	2233.95	2077.52	2922.09	2271.26	2605.06	2.35935e-05	0.000187545	3
ENSMUSG00000021898	Asb14	251.929	283.183	281.051	178.191	187.979	175.143	277.639	251.636	247.301	2.40812e-05	0.000191188	3
ENSMUSG00000085016	Gm11335	185.427	194.242	189.388	121.464	115.584	98.4827	159.218	137.929	130.427	2.42437e-05	0.000192361	3
ENSMUSG00000047104	Pbp2	10795	10130.1	10602.6	8327.05	7883.59	7874.65	9328.88	9275.47	8003.64	2.52531e-05	0.000199458	3
ENSMUSG00000112026	Gm6653	2837.46	2775.67	2977.19	2161.89	2149.47	2218.8	2900.53	2675.22	2479.23	2.99362e-05	0.000233402	3
ENSMUSG00000097157	Gm26512	1367.87	1475.93	1492.03	1035.36	1111.81	1034.34	1288.82	1308.62	1123.26	3.06003e-05	0.000237725	3
ENSMUSG00000049985	Ankrd55	1492.69	1711.3	1701.33	1162.21	1230.67	1199.42	1464.91	1396.89	1299.2	3.10135e-05	0.000240505	3
ENSMUSG00000038909	Kat7	20242.8	21178.9	20933.8	16657.8	16898.3	16540.5	19756.7	20164.5	18938.6	3.14962e-05	0.000243812	3
ENSMUSG00000027811	4930579G24Rik	1751.65	1755.93	1876.12	1345.49	1345.38	1349.03	1716.17	1444.51	1711.01	3.44303e-05	0.000263702	3
ENSMUSG00000087373	Gm15892	345.152	348.953	373.453	228.948	253.578	234.673	297.456	296.217	269.157	3.44809e-05	0.000263934	3
ENSMUSG00000030069	Prok2	5035.12	5207.66	5596.44	3773.31	3801.06	4234.48	4136.86	4685.38	3935.04	3.65384e-05	0.000278374	3
ENSMUSG00000086796	4932702P03Rik	4258.44	4454.9	4260.83	3365.04	3414.49	3184.1	4196.26	3700.28	3897.19	3.68559e-05	0.000280465	3
ENSMUSG00000110737	4930444F02Rik	7950.11	7803.62	8392.39	6212.82	6488.42	6533.07	8057.65	8125.58	7544.09	3.94987e-05	0.000298135	3
ENSMUSG00000018678	Sp2	1397.19	1501.56	1528.58	1106.64	1107.8	1173.72	1236.7	1299.04	1258.63	4.53181e-05	0.00033799	3
ENSMUSG00000069713	4933406P04Rik	926.704	988.393	1055.22	743.526	711.94	722.936	1026.79	886.774	889.851	4.8935e-05	0.000362116	3
ENSMUSG00000021938	Pspc1	7273.09	8011.51	8449.48	4948.33	5596.96	6433.88	6226.09	7315.85	5795.86	4.94523e-05	0.000365633	3
ENSMUSG00000026966	Ssna1	1222.5	1174.31	1279.26	914.848	852.115	944.944	1077.32	1075.48	977.611	5.38298e-05	0.000395081	3
ENSMUSG00000045975	C2cd2	561.644	591.351	626.237	405.566	426.502	429.506	516.284	480.128	456.6	5.48294e-05	0.000401737	3
ENSMUSG00000087256	Gm15990	308.487	314.984	330.388	227.463	207.928	202.526	259.339	262.106	254.15	5.90008e-05	0.000428802	3
ENSMUSG00000036053	Fmnl2	392.143	415.949	435.412	267.469	294.578	308.797	316.712	369.944	320.598	7.08221e-05	0.000506375	3
ENSMUSG00000024598	Fbn2	6230.79	6358.6	6653.8	4934.55	5237.45	5137.14	5536.1	5259.35	5845.31	8.84291e-05	0.000619004	3
ENSMUSG00000085793	Lin52	1190.05	1324.87	1281.51	934.166	946.308	866.874	1138.26	977.244	1123.61	9.49853e-05	0.000657997	3
ENSMUSG00000039901	Armh3	672.239	697.234	686.643	492.471	537.009	501.724	624.497	611.398	591.562	0.000101134	0.000696885	3
ENSMUSG00000020526	Znhit3	2335.16	2312.89	2444.42	1938.58	1798.22	1730.64	2156.85	1967.19	1971.91	0.000108414	0.000743501	3
ENSMUSG00000110542	Gm39139	213.642	208.164	219.624	125.572	126.87	139.418	163.597	198.24	141.69	0.000108858	0.000745963	3
ENSMUSG00000001666	Ddt	2735.07	3002.7	3164.13	2026.27	2247.53	2173.89	2756	2232.62	2356.42	0.000111223	0.00075917	3
ENSMUSG00000037474	Dtl	4286.57	4245.13	4665.12	3675.46	3658.43	3550.89	4729.33	4490.72	4439.59	0.000111422	0.000759927	3
ENSMUSG00000025198	Erlin1	4917.46	5264.28	5662.86	3972.63	4260.5	4232.77	5330.73	5165.06	4909.37	0.000114784	0.000780611	3
ENSMUSG00000053199	Arhgap20	3392.97	3731.4	3652.51	2638.46	3018.87	2861.33	3368.82	3471.42	3222.9	0.000118057	0.000798903	3
ENSMUSG00000113823	Gm270	225.872	230.4	214.555	138.862	160.984	143.113	190.658	201.514	232.106	0.00012928	0.000866738	3
ENSMUSG00000039509	Nup133	4035.73	4063.99	4112.05	3342.61	3258.19	3130.54	3696.1	3495.97	3400.54	0.000140488	0.000933944	3
ENSMUSG00000113134	Gm18795	805.686	854.522	853.747	623.714	724.615	657.115	869.041	923.835	820.272	0.000140804	0.000935599	3
ENSMUSG00000115987	Vps28	1714.84	1695.96	1711.7	1384.41	1335.28	1318.46	1529.41	1463.97	1422.6	0.000146952	0.00097275	3
ENSMUSG00000093628	Gm20616	756.495	782.562	810.118	547.781	563.73	588.086	655.312	695.2	564.546	0.000153938	0.00101429	3
ENSMUSG00000113784	Gm46400	243.958	242.557	241.042	155.066	174.95	150.798	206.168	182.905	168.63	0.000163905	0.00107075	3
ENSMUSG00000023953	Polh	1328.21	1476.81	1415.85	1079.59	1090.59	1051.69	1323.4	1214.82	1296.84	0.000180863	0.00116921	3
ENSMUSG00000032818	Loxhd1	963.844	860.888	1028.2	661.507	678.895	748.59	822.232	819.465	744.47	0.000183069	0.00118054	3
ENSMUSG00000053121	Gm5129	282.601	306.656	282.133	209.095	198.818	190.506	226.645	245.015	222.568	0.000184581	0.00118882	3
ENSMUSG00000045928	4933440M02Rik	2592.94	2809.29	2598.46	2176.82	2342.42	2098.22	2883.73	2684.21	2798.77	0.000196126	0.00125448	3
ENSMUSG00000022033	Pbk	7187.03	7232.08	7739.13	5827.31	5740.96	5824.01	7405.7	7149.17	6411.82	0.000198228	0.00126699	3
ENSMUSG00000096141	Dnah7a	9209.49	9851.75	9635.19	7496.14	7995.65	7813.32	8836.21	8715.37	8711.6	0.000219825	0.00139238	3
ENSMUSG00000026584	Scyl3	2076.32	2192.09	2155.59	1704.79	1710.82	1586.86	2084.87	1872.46	1937.01	0.000223537	0.00141246	3
ENSMUSG00000070605	Zfp992	5986.66	6337.01	6476.8	4649.9	5034.08	4848.78	5727.94	5534.78	4911.1	0.000228598	0.00143989	3
ENSMUSG00000052133	Sema5b	861.328	827.43	860.034	645.257	606.886	659.517	752.531	777.259	698.136	0.00025334	0.00158044	3
ENSMUSG00000023868	Pde10a	6220.24	6646.87	6729.87	5239.32	5727.98	5405.99	6474.8	6635.69	6520.22	0.000281562	0.00173653	3
ENSMUSG00000081557	Gm5697	96.0488	76.4524	105.841	50.2492	64.2445	60.7808	103.698	129.394	95.0029	0.000297213	0.0018257	3
ENSMUSG00000073226	Gm10482	244.111	244.548	251.252	160.528	189.161	160.094	243.823	213.277	249.644	0.00034354	0.00207599	3
ENSMUSG00000106150	4921527H02Rik	494.213	583.463	562.725	366.718	411.229	408.627	530.019	470.737	496.928	0.000356725	0.0021462	3
ENSMUSG00000020186	Csrp2	665.444	739.338	741.342	530.473	531.751	551.667	592.708	644.901	571.432	0.000382069	0.00228443	3
ENSMUSG00000073976	1700026J12Rik	4860.44	4965.83	5352.09	3967.87	3952.95	4100.46	4670.35	4535.1	4265.85	0.000405807	0.00240646	3
ENSMUSG00000024056	Ndc80	3882.83	4292.32	4250.79	2960.27	3326.03	3325.49	3893.25	4141.79	3416.03	0.000407069	0.0024134	3
ENSMUSG00000115008	4933429O19Rik	634.962	733.627	671.374	503.561	530.416	474.775	640.362	579.82	559.426	0.000419836	0.00248174	3
ENSMUSG00000038068	Rnf144b	3571.85	3712.98	3655.5	2687	2973.31	2882.68	3520.78	3105.76	3251.34	0.000469124	0.00274196	3
ENSMUSG00000029433	Diablo	2225.81	2334.47	2275.85	1893.48	1717.59	1544.89	2156.04	1794.79	2023.35	0.000498986	0.00290087	3
ENSMUSG00000025730	Rab40c	537.783	503.674	531.757	424.113	368.136	379.676	508.584	407.127	448.941	0.000512232	0.00296398	3
ENSMUSG00000023795	Pisd-ps2	101.359	110.809	106.851	78.8301	72.0257	67.063	121.883	113.486	121.385	0.000514935	0.00297895	3
ENSMUSG00000018040	Rrp7a	6066.44	6250.02	6427.17	5075.31	5109.99	4969.87	6000.56	5984.43	5481.06	0.000557358	0.00320232	3
ENSMUSG00000022912	Pros1	104.559	105.407	109.341	58.8178	67.6236	61.3924	78.0367	87.5595	68.9633	0.000558179	0.00320633	3
ENSMUSG00000020803	Txndc17	351.887	405.505	387.361	265.69	276.545	268.529	368.609	320.437	320.229	0.000581799	0.00332952	3
ENSMUSG00000093394	Gm20621	3873.43	3650.11	3976.49	3072.22	2874.96	3057.69	3349.09	3582.24	3148.23	0.000590282	0.0033714	3
ENSMUSG00000019865	Nmbr	1625.76	1787.84	1826.63	1408.52	1480.2	1475.76	1937.16	1950.1	1710.61	0.000618258	0.00351379	3
ENSMUSG00000047832	Cdca4	1062.68	1057.61	1072.29	921.094	935.138	856.76	1202.05	1108.14	1128.96	0.00063942	0.003625	3
ENSMUSG00000024304	Cdh2	7814.29	7972.29	8590.64	5717.58	6424.75	6801.08	6948.2	7760.75	6566.02	0.000640793	0.00363042	3
ENSMUSG00000027496	Aurka	11789.4	12505.9	12213.9	9973.36	10218.6	9733.07	10935.7	11311	10108.3	0.000676	0.0038034	3
ENSMUSG00000022637	Cblb	2976.27	3214.69	3190.17	2504.91	2632.9	2505.91	2782.86	2816.96	2806.53	0.000698799	0.00392066	3
ENSMUSG00000032475	Nck1	4013.93	4256.68	4402.29	3105.45	3381.35	3592.16	4131.57	4369.26	3779.15	0.000730266	0.004077	3
ENSMUSG00000114681	1700026N04Rik	300.253	320.584	323.243	224.871	228.494	222.312	309.289	274.501	273.083	0.000751114	0.00417815	3
ENSMUSG00000021831	Ero1l	612.518	734.305	646.975	436.945	491.222	502.745	599.878	512.441	551.621	0.000768347	0.00425764	3
ENSMUSG00000116010	Gm36026	138.149	150.054	137.971	88.0208	90.5443	91.0269	115.605	111.722	132.122	0.00080763	0.00445163	3
ENSMUSG00000092242	Gm20515	165.386	155.677	151.672	91.9972	116.519	83.3104	114.426	118.657	138.894	0.000859672	0.0047056	3
ENSMUSG00000032611	1700102P08Rik	4779.6	4681.74	5061.2	3748.98	3799.76	4044.34	4486.56	4322.86	4019.35	0.000873164	0.00477443	3
ENSMUSG00000072653	Zfp783	177.263	175.693	176.723	110.207	121.124	120.102	153.854	139.979	147.023	0.000883396	0.00482228	3
ENSMUSG00000059119	Nap1l4	6788.87	6909.52	7049.99	5647.32	5769.4	5714.6	6652.47	6552.83	6256.26	0.000884099	0.0048251	3
ENSMUSG00000024486	Hbegf	214.124	207.532	215.517	152.071	163.312	156.066	225.395	211.127	220.49	0.000896889	0.00488841	3
ENSMUSG00000003184	Irf3	1613.56	1633.96	1671.23	1278.49	1312.92	1312.9	1560.06	1372.42	1481.11	0.000899592	0.00489939	3
ENSMUSG00000089911	Mfsd14a	4852.98	4925.68	5040.4	3988.26	4151.21	4016.25	4651.85	4576.34	4374.51	0.000924155	0.00501533	3
ENSMUSG00000005378	Bud23	935.16	964.039	959.664	750.958	745.674	752.606	891.796	839.512	843.986	0.000924809	0.00501783	3
ENSMUSG00000019210	Atp6v1e1	978.357	1039.84	1064.64	800.316	753.025	807.307	1010.95	958.328	868.071	0.000935962	0.005072	3
ENSMUSG00000086443	4933421A08Rik	958.161	1049.26	950.723	790.265	790.909	755.452	888.858	963.409	852.102	0.00101793	0.00546951	3
ENSMUSG00000087354	4930404I05Rik	688.294	762.121	807.331	540.261	571.477	565.339	625.111	723.602	566.966	0.00103011	0.00552699	3
ENSMUSG00000039198	Ptchd3	2216.79	2194.32	2164.12	1815.88	1780.4	1698.16	2173.85	1901.6	2116.03	0.00104742	0.00560598	3
ENSMUSG00000097016	Gm26708	2018.93	2068.85	2132.55	1753.97	1727.62	1652.87	2238.62	2140.99	1937.46	0.00105595	0.00564584	3
ENSMUSG00000098090	2700099C18Rik	1364.29	1467.49	1482.54	1108.89	1198.01	1175.28	1413.92	1492.96	1307.35	0.00107929	0.00575643	3
ENSMUSG00000043857	Mgat5b	96.2391	118.22	115.156	66.3407	68.992	51.5751	89.2364	73.8106	90.4263	0.00108151	0.00576711	3
ENSMUSG00000034327	Kctd9	5962.31	6518.27	6531	5353.96	5439.16	5203.32	6816.8	6673.67	6083.63	0.00108318	0.00577363	3
ENSMUSG00000023150	Ivns1abp	10300.2	10685.3	10759.8	8378.58	9018.48	8881.89	9746.21	9619.34	9438.51	0.00113109	0.00599977	3
ENSMUSG00000037884	1700017G19Rik	3114.84	3231.5	3171.52	2580.66	2750.15	2536.83	3104.93	3173.84	2848.55	0.00125229	0.00655489	3
ENSMUSG00000090527	Aadacl2fm2	363.165	389.783	385.105	270.861	304.858	323.703	438.957	417.156	381.745	0.00126345	0.00660264	3
ENSMUSG00000022994	Adcy6	931.061	994.289	991.988	755.954	784.531	785.533	860.859	907.327	870.615	0.00127022	0.00663345	3
ENSMUSG00000022858	Tra2b	9373.19	9479.4	10345	6666.55	7172.04	8382.66	7912.5	8674.49	6924.81	0.00127245	0.00664372	3
ENSMUSG00000097573	G730003C15Rik	539.485	551.891	578.957	412.835	432.037	408.985	534.694	469.797	460.896	0.00129714	0.00674697	3
ENSMUSG00000082396	Zfp389	591.779	684.048	670.789	485.617	500.944	543.655	723.531	654.194	635.776	0.00132185	0.00685903	3
ENSMUSG00000044548	Dact1	645.352	697.965	688.669	518.307	537.241	515.221	700.272	594.606	660.211	0.00132426	0.00686878	3
ENSMUSG00000026388	3110009E18Rik	228.743	234.145	213.942	151.108	163.16	159.249	190.67	189.877	182.926	0.00132544	0.00687219	3
ENSMUSG00000019936	Epyc	2626.33	2829.26	2994.52	1928.18	2155.89	2311.57	2271.17	2555.51	1927.2	0.00134851	0.00696811	3
ENSMUSG00000066151	Fkbp15	210.54	201.878	217.892	142.257	137.933	156.689	174.877	178.9	175.535	0.00139854	0.00719672	3
ENSMUSG00000089975	Gm7420	111.562	122.201	131.779	81.2183	103.045	89.3039	143.706	132.82	145.701	0.00141979	0.007286	3
ENSMUSG00000020691	Mettl2	399.827	442.082	463.14	309.373	309.106	315.639	431.78	338.205	357.298	0.00142039	0.00728757	3
ENSMUSG00000022142	Nup155	2755.95	2944.21	2919.91	2247.43	2524.48	2225.15	2754.84	2681.72	2646.17	0.00147619	0.00754706	3
ENSMUSG00000110336	4933400L20Rik	380.778	388.582	374.691	283.014	279.087	288.126	330.149	330.943	295.573	0.0014872	0.00759737	3
ENSMUSG00000020953	Coch	22.2718	27.5164	33.6377	9.58403	6.22686	10.8401	23.1718	20.085	13.6649	0.00151181	0.00771404	3
ENSMUSG00000052833	Sae1	3726.12	4049.8	3912.99	3380.65	3341.96	3217.93	4123.09	3904.15	3952.32	0.00156669	0.00795354	3
ENSMUSG00000084862	Gm16278	971.963	961.471	1072.36	807.086	825.654	817.757	1017.27	965.404	1001.4	0.0015733	0.00798085	3
ENSMUSG00000046519	Golph3l	1204.25	1330.46	1282.22	1074.02	1072.01	1019.66	1333.75	1297.17	1250.52	0.00159545	0.00807905	3
ENSMUSG00000030909	Anks4b	430.941	448.672	462.612	265.544	325.714	340.907	400.651	513.271	327.913	0.00163155	0.0082346	3
ENSMUSG00000039754	Alkbh4	1089.2	1182.24	1154.5	854.681	926.319	785.963	1090.19	868.457	971.417	0.00168112	0.00845693	3
ENSMUSG00000101404	1700009C05Rik	427.876	387.32	411.159	327.802	313.425	274.829	367.634	423.102	402.635	0.0016946	0.00851651	3
ENSMUSG00000025235	Bbs4	2046.49	2100.31	2234.97	1655.53	1696.1	1725.89	2086.4	2124.94	1831.05	0.00170079	0.00854269	3
ENSMUSG00000097841	4930511A02Rik	1032.05	1086.5	1053.88	648.966	776.014	805.682	889.474	1175.37	710.966	0.00172019	0.00862511	3
ENSMUSG00000071037	Camkmt	676.086	739.233	775.347	521.543	545.691	584.433	662.146	730.583	593.763	0.00173507	0.00869306	3
ENSMUSG00000107086	Gm43808	176.794	210.341	186.487	122.315	137.961	125.218	177.133	151.375	177.768	0.00173626	0.00869734	3
ENSMUSG00000097207	6030443J06Rik	722.163	767.364	810.883	583.253	620.922	585.759	686.783	711.69	653.348	0.00175966	0.00880101	3
ENSMUSG00000019710	Mrpl24	3864.58	3758.29	3963.5	3189.4	3157.89	3197.26	3677.73	3514.71	3375.28	0.0017723	0.0088523	3
ENSMUSG00000024646	Cyb5a	724.653	725.985	682.534	586.515	576.739	523.434	659.045	614.648	574.351	0.00181778	0.00905167	3
ENSMUSG00000062248	Cks2	4321.73	4584.72	4789.79	3861.72	3811.68	3967.52	5261.98	4618.49	4608.03	0.00182035	0.00906105	3
ENSMUSG00000097405	D630044L22Rik	137.089	140.602	143.711	91.5432	93.0172	93.2752	109.44	112.543	107.97	0.0018817	0.00933248	3
ENSMUSG00000070837	Aurkc	840.024	918.51	908.04	650.979	701.056	745.609	730.926	831.384	714.615	0.00190171	0.00941024	3
ENSMUSG00000106020	4930573C15Rik	509.909	529.915	508.363	428.928	402.663	363.48	500.877	499.588	451.456	0.0019703	0.00972375	3
ENSMUSG00000028923	Necap2	1047.6	1129.66	1192.94	918.996	863.76	861.726	1023.93	938.012	969.722	0.00198146	0.00976585	3
ENSMUSG00000046000	Naa11	1992.45	2018.89	2122.72	1607.34	1678.1	1649.49	2045.53	2080.01	1773.54	0.00215389	0.010528	3
ENSMUSG00000031505	Naxd	1019.93	999.06	1074.56	848.553	786.251	803.443	920.039	985.289	901.092	0.00220833	0.0107658	3
ENSMUSG00000104093	A330015K06Rik	188.616	181.363	166.543	109.11	119.451	131.843	149.584	142.689	143.449	0.00221624	0.0107991	3
ENSMUSG00000027346	Gpcpd1	2270.66	2400.57	2476.76	1864.77	1904.24	1956.61	2423.11	2088.9	2163.17	0.00222814	0.0108461	3
ENSMUSG00000045466	Zfp956	9700.87	9587.14	9701.56	8436.94	8120.19	7700.68	9285.86	9043.51	8739	0.00232097	0.0112476	3
ENSMUSG00000109453	4930405G09Rik	170.131	175.253	186.804	119.37	140.551	145.33	200.515	240.756	167.986	0.0023536	0.0113908	3
ENSMUSG00000002326	Gmpr2	2383.82	2576.28	2581.35	2027.22	2101.52	2035.72	2233.53	2263.25	2037.84	0.00241009	0.011621	3
ENSMUSG00000023886	Smoc2	790.39	858.549	801.593	626.709	652.504	631.196	808.031	711.176	705.624	0.0024701	0.0118862	3
ENSMUSG00000028214	Gem	1336.02	1457.83	1412.92	1071.85	1155.54	1147.63	1434.4	1391.19	1235.56	0.00247861	0.0119227	3
ENSMUSG00000098627	4930524O08Rik	877.495	906.81	872.101	728.749	747.648	764.735	930.125	925.323	906.652	0.0024831	0.0119377	3
ENSMUSG00000021483	Cdk20	2183.44	2181.15	2183.57	1887.55	1776.19	1726.92	2152	1950.58	2004.76	0.00254498	0.0122014	3
ENSMUSG00000059659	Gm10069	659.983	662.468	639.038	508.347	540.506	511.525	659.943	593.367	655.596	0.00256078	0.0122704	3
ENSMUSG00000028354	Fmn2	409.337	443.176	447.697	267.109	304.615	364.189	352.704	471.105	348.937	0.00257999	0.0123488	3
ENSMUSG00000029463	Fam216a	9492.81	9474.88	10003.2	7476.7	7662.86	8150.98	8458.42	8847.25	7467.45	0.00261909	0.0125198	3
ENSMUSG00000087170	1700001G01Rik	1130.64	1107.03	1113.95	867.483	926.321	922.008	1129.73	1206.85	1001.51	0.00262002	0.0125219	3
ENSMUSG00000018931	Natd1	1558.71	1670.01	1678.25	1344.74	1304.3	1202.68	1602.92	1364.39	1580.11	0.00273385	0.0129968	3
ENSMUSG00000032333	Stoml1	120.947	109.337	135.062	85.0945	73.971	75.2537	102.764	94.6907	96.5791	0.00280513	0.0132838	3
ENSMUSG00000114979	Gm31072	2862.01	2841.23	2942.96	2404.39	2305.87	2298.42	2567.14	2702.08	2320.3	0.00282609	0.0133694	3
ENSMUSG00000021572	Cep72	10833.1	10799.3	11100.1	9470.35	9121.09	8590.37	10499	9674.06	9645.64	0.00283257	0.0133952	3
ENSMUSG00000019942	Cdk1	2099.14	2243.29	2171.88	1857.02	1831.85	1793.27	2401.71	2272.48	2017.87	0.00285193	0.013472	3
ENSMUSG00000031574	Star	107.183	102.889	115.349	57.1123	72.6688	72.9873	89.0975	87.7338	83.0932	0.00293916	0.0138292	3
ENSMUSG00000024953	Prdx5	3474.85	3642.9	3541.36	3089.33	2862.26	2651.98	3371.34	2935.6	3147.91	0.00295561	0.0138887	3
ENSMUSG00000102782	Gm37625	55.6253	55.4661	55.1789	23.7103	31.2875	30.0213	45.4109	36.6062	34.7875	0.00298622	0.0140199	3
ENSMUSG00000112407	Gm33340	639.129	605.995	727.713	464.26	500.685	527.723	559.863	552.41	480.201	0.00301252	0.0141128	3
ENSMUSG00000028310	Ppp3r2	27012.4	27515.9	28146.1	23648.7	23094.6	22329.2	26018.6	24753.4	23593.5	0.00313531	0.0146118	3
ENSMUSG00000021364	Elovl2	14442.6	15213.9	14774.6	12674.5	12703.7	11986.2	14456.4	13757.3	14133.4	0.00317092	0.014754	3
ENSMUSG00000036992	Nxt1	6675.81	6855	7107.06	5616.64	5665.67	5679.85	6563.07	5794.65	5735.11	0.00317893	0.0147833	3
ENSMUSG00000096861	Vmn2r68	362.94	339.783	433.789	254.71	255.202	325.465	324.759	315.544	302.442	0.00321081	0.0149076	3
ENSMUSG00000037443	Cep85	16955.4	17918.7	17988.1	13834.9	14742.2	15522.2	15640.2	17061.8	15530.4	0.0032304	0.0149932	3
ENSMUSG00000008496	Pou2f2	1141.85	1213.12	1279.06	871.998	1008.78	989.962	1086.18	967.324	1134.09	0.00323459	0.01501	3
ENSMUSG00000029504	Ddx51	919.977	876.564	861.7	735.144	725.311	696.547	881.274	799.149	803.967	0.00326627	0.0151381	3
ENSMUSG00000022039	Adam2	29129.6	29193.8	30193	24877.4	24972.1	24891.3	27474.3	27486.4	26168.8	0.00329561	0.0152632	3
ENSMUSG00000018882	Mrpl45	1131.57	1083.6	1120.21	920.342	861.433	919.794	1079.45	1099.11	1010.62	0.00336702	0.0155442	3
ENSMUSG00000060427	Zfp868	405.509	339.966	452.509	300.557	283.307	330.727	356.905	323.912	349.794	0.00343419	0.015815	3
ENSMUSG00000102833	Gm9694	134.441	158.959	160.888	92.1077	100.628	99.5958	139.147	122.749	103.046	0.00346671	0.0159394	3
ENSMUSG00000071359	Tbpl1	25331.2	26213.4	26851.5	20939.9	21648.5	22351.6	23327.9	24006.8	21165.2	0.00367868	0.0167689	3
ENSMUSG00000113096	Gm40884	266.84	299.371	290.846	207.229	222.507	202.277	251.836	242.225	249.624	0.00375196	0.0170551	3
ENSMUSG00000106157	4930555A03Rik	1284.88	1375.95	1407.65	1077.58	1097.36	1091.04	1265.08	1365.92	1157.65	0.00378976	0.0171969	3
ENSMUSG00000020283	Pex13	8551.38	8780.44	9096.13	7177.73	7223.53	7488.81	8251.6	8047.9	7472.21	0.00381422	0.0172868	3
ENSMUSG00000002396	Ocel1	1573.45	1575.41	1535.76	1307.76	1353.34	1189.79	1453.13	1400.54	1302.72	0.00386037	0.0174595	3
ENSMUSG00000073002	Vamp5	1467.86	1486.99	1635.05	1191.69	1202.85	1303.66	1366.59	1406.98	1294.05	0.00386536	0.0174763	3
ENSMUSG00000109907	Gm45321	969.898	1003.2	1086.76	784.066	824.787	861.465	1053.89	1025.26	935.428	0.00387789	0.0175205	3
ENSMUSG00000105006	Gm9484	195.862	234.58	223.035	150.528	144.586	164.13	214.225	200.532	185.408	0.00395523	0.0178112	3
ENSMUSG00000028414	Fktn	3094.91	3305.71	3398.69	2694.36	2827.98	2943.63	3394.83	3307.13	3343.58	0.00397341	0.0178838	3
ENSMUSG00000041598	Cdc42ep4	2574.73	2795.95	2818.91	2344.01	2168.42	2052.73	2796.89	2346.24	2713.83	0.00401718	0.0180496	3
ENSMUSG00000021254	Gpatch2l	1671.08	1716.59	1621.84	1518.97	1464.46	1447.84	1811.42	1747.04	1784.11	0.00404588	0.0181629	3
ENSMUSG00000106023	Gm36831	147.09	157.26	154.799	108.467	102.506	110.245	145.552	152.16	139.255	0.00409773	0.0183703	3
ENSMUSG00000015747	Vps45	416.945	392.532	403.519	303.479	302.073	325.768	381.414	377.734	355.055	0.00413335	0.0185076	3
ENSMUSG00000085312	Gm12763	2839.51	2984.42	3278.8	2195.46	2516.54	2556.86	2947.82	3057.05	2617.31	0.00434643	0.0193188	3
ENSMUSG00000113734	Gm48539	53.9234	68.8525	51.909	28.7445	30.7578	33.5015	45.8922	42.3643	40.8336	0.0045663	0.0201312	3
ENSMUSG00000018209	Stk4	3001.71	3138.5	3262.82	2519.41	2849.28	2725.64	3122.59	3122.39	3278.79	0.00465405	0.0204591	3
ENSMUSG00000053914	Kdm4d	8995.18	9551.62	9501.56	7954.5	7978.26	7728.09	8998.55	8772.17	8540.19	0.00467328	0.0205332	3
ENSMUSG00000042207	Kdm5b	13890.4	14176.6	14322.6	11981	11979	11924.6	13207.6	12407.8	13351.9	0.00477862	0.0209114	3
ENSMUSG00000113211	4921525O09Rik	1988.82	2098.78	2066.71	1673.71	1571.32	1488.22	1876.91	1532.87	2041.88	0.00484495	0.0211625	3
ENSMUSG00000029275	Gfi1	221.241	209.95	254.495	170.908	168.083	167.127	224.963	235.961	210.528	0.00486214	0.0212185	3
ENSMUSG00000067103	AY702103	10736.9	11172	10963.4	9161.66	9647.56	9420.23	10542.3	10894.9	10304	0.00487115	0.0212449	3
ENSMUSG00000030057	Cnbp	3201.92	3033.38	3562.02	2556.43	2524.78	2818.21	3321.37	3279.17	2885.04	0.00488482	0.0212974	3
ENSMUSG00000013353	4931406B18Rik	1287.28	1415.06	1313.24	1121.28	1220.93	1108.09	1341.26	1387.45	1385.4	0.00489739	0.021345	3
ENSMUSG00000035842	Ddx11	1337.35	1448.31	1348.97	1214.91	1263.76	1109.17	1454.77	1443.69	1516.17	0.00505915	0.0219508	3
ENSMUSG00000110554	Gm35256	663.949	689.345	598.235	547.187	621.85	522.767	692.953	729.277	647.961	0.00509368	0.0220786	3
ENSMUSG00000074067	Gm10619	1836.57	1729.07	1839.82	1380.85	1525.06	1378.95	1653.98	1453.99	1772.83	0.00514236	0.0222673	3
ENSMUSG00000109055	Gm2676	7.76641	10.9838	12.5718	2.6692	1.76026	1.79714	3.84493	7.14844	3.112	0.005164	0.0223462	3
ENSMUSG00000024082	Ndufaf7	1570.41	1597.2	1765.6	1268.81	1314.41	1433.6	1493.19	1409.68	1377.66	0.00530572	0.0228606	3
ENSMUSG00000026879	Gsn	769.755	849.06	772.644	681.507	678.306	605.13	854.95	759.163	827.368	0.00531951	0.0229162	3
ENSMUSG00000019899	Lama2	881.52	881.015	856.835	686.084	789.911	661.433	878.646	887.784	763.556	0.00534497	0.0230003	3
ENSMUSG00000084949	Gm16249	32.306	32.0912	41.8043	16.7846	14.7945	16.8738	21.2939	29.0117	22.5741	0.00543468	0.0233412	3
ENSMUSG00000096111	Gm21917	245.206	258.125	287.229	199.758	189.311	185.073	255.592	212.647	224.728	0.00544237	0.0233643	3
ENSMUSG00000086617	Gm11635	468.421	456.047	500.321	351.999	407.021	368.716	471.228	467.138	450.194	0.00547274	0.0234676	3
ENSMUSG00000039485	Tspyl4	709.047	702.536	748.684	598.083	562.046	567.873	674.502	579.114	634.939	0.00562367	0.024012	3
ENSMUSG00000063884	Ptcd3	2798.19	2970.57	3046.82	2249.99	2412.73	2511.93	2809.96	2878.69	2506.66	0.00568062	0.0242194	3
ENSMUSG00000040195	Nemp1	6539.39	6919.12	6732.2	5658.41	5861.51	5393.57	6307.74	5976.49	6197.87	0.00576452	0.0245449	3
ENSMUSG00000051860	Samd7	475.489	464.769	494.574	343.89	388.415	416.182	480.516	503.776	462.216	0.00577014	0.0245627	3
ENSMUSG00000000346	Dazap2	5840.01	6506.5	6479.83	5339.28	5433.33	5182.96	6332.92	6351.48	5906.38	0.00577057	0.0245627	3
ENSMUSG00000043411	Usp48	2844.82	3017.11	2965.68	2405.07	2562.11	2528.28	2751.3	2893.28	2755.24	0.00577712	0.0245865	3
ENSMUSG00000032786	Alas1	3534.67	3751.18	3753.93	3049.67	3110.45	3129.14	3615.03	3505.39	3385.73	0.00592001	0.0251207	3
ENSMUSG00000039883	Lrrc17	129.999	134.649	133.185	92.1982	85.8862	89.531	122.681	113.087	102.819	0.00596692	0.0252857	3
ENSMUSG00000031770	Herpud1	2346.53	2445.39	2439.74	2127.64	2005.72	1957.7	2389.81	2338.09	2306.92	0.0059958	0.0253761	3
ENSMUSG00000036646	Man1b1	5476.95	5899.64	5647.58	4948.13	4901.17	4246.8	6125.06	5203.61	5755.23	0.00607213	0.0256408	3
ENSMUSG00000101959	Ldhal6b	35859.2	36367.4	37126.1	31075.1	30906.6	30767.2	34366.1	33479.7	31423.8	0.00611704	0.0257928	3
ENSMUSG00000032409	Atr	24649.9	24880.4	26598.8	20658.9	20987.6	22125.5	26131	26193.4	22975.4	0.00614982	0.0259003	3
ENSMUSG00000109551	4930435N07Rik	488.224	543.41	544.192	393.271	419.502	407.653	457.426	514.125	408.981	0.006295	0.0263808	3
ENSMUSG00000096655	1700065D16Rik	684.538	709.829	709.404	577.396	574.307	499.726	664.539	593.127	642.215	0.00639356	0.0267422	3
ENSMUSG00000086379	1700026D11Rik	2610.38	2795.27	2808.21	2445.92	2467.51	2279.02	3024.53	2826.77	2801.52	0.00640172	0.0267677	3
ENSMUSG00000027746	Ufm1	365.723	395.91	387.278	264.336	285.972	316.42	347.652	346.257	309.753	0.00645527	0.0269377	3
ENSMUSG00000056091	St3gal5	59.4027	62.7591	68.3692	38.6253	36.0312	34.0701	51.7976	42.4633	49.316	0.00649336	0.0270649	3
ENSMUSG00000057948	Unc13d	145.322	164.597	167.191	111.105	110.498	84.6585	156.462	93.9357	117.857	0.0066092	0.027472	3
ENSMUSG00000026736	4930426L09Rik	252.172	301.798	296.525	194.856	235.115	204.929	236.066	264.216	208.613	0.00664719	0.0276035	3
ENSMUSG00000032021	Crtam	2714.62	2675.62	2730.85	2245.88	2257.41	2222.86	2594.77	2553.65	2252.16	0.00672176	0.0278776	3
ENSMUSG00000001157	Gmcl1	12859.3	13025	13385.7	11150.4	11025.8	11187.4	12467	11758.6	11520.9	0.00678567	0.0280934	3
ENSMUSG00000047369	Dnah14	31277.1	34366.8	33445.3	27672.6	30142.9	28607.7	32921	33269.6	32635.8	0.00689474	0.0284906	3
ENSMUSG00000062866	Phactr2	272.799	300.859	265.831	190.563	219.176	218.177	223.69	271.347	202.765	0.00691639	0.0285619	3
ENSMUSG00000027270	Lamp5	72.0781	66.692	83.4602	44.0976	53.3159	44.4854	74.7954	67.4855	74.2533	0.00701481	0.0289042	3
ENSMUSG00000022427	Tomm22	11939.1	12396.5	12291.8	10599	10513.7	9933.04	11625.5	10875.7	10586.3	0.00711798	0.029269	3
ENSMUSG00000022454	Nell2	1252.14	1228.73	1334.93	1026.68	1030.39	1112.33	1220.52	1156.56	1189.28	0.00729777	0.0298903	3
ENSMUSG00000088439	Gm25386	27.1663	25.2326	26.2394	10.2911	15.8002	12.1263	28.1033	23.083	28.2563	0.00730116	0.0298995	3
ENSMUSG00000062590	Armc9	4839.13	5035.7	5011.84	4174.08	4321.98	4237.43	4491.61	4698.06	4499.21	0.00743646	0.0303855	3
ENSMUSG00000020015	Cdk17	2053.63	2259.97	2297.01	1740.24	1816.75	1853.67	2092.18	2119.7	1884.16	0.00745337	0.0304462	3
ENSMUSG00000015776	Med22	520.134	475.547	505.421	458.457	409.83	392.268	571.27	471.087	515.331	0.00764996	0.0311466	3
ENSMUSG00000021087	Rtn1	1715.09	1852.13	1776.13	1484.18	1526.32	1447.3	1604.16	1599.21	1642.17	0.00767089	0.0312221	3
ENSMUSG00000050425	Mrgprb2	52.8277	45.921	53.1435	29.2596	28.9689	27.5739	50.9845	44.5169	39.7307	0.00773034	0.0314444	3
ENSMUSG00000026163	Sphkap	11170.6	11703.8	11849.7	9632.74	9978.66	9922.59	11552.3	11820.3	10508.3	0.00774057	0.031481	3
ENSMUSG00000002308	Cd320	3730.75	3621.29	3619.61	3341.75	3070.98	2829.47	3704	3253.15	3244.39	0.00776291	0.0315621	3
ENSMUSG00000097425	Vmn1r181	459.645	470.882	508.757	400.718	382.862	374.004	495.965	457.251	464.86	0.00790541	0.0320612	3
ENSMUSG00000034764	1700006J14Rik	7009.14	7156.16	7229.51	6085.09	6318.49	5876.56	6773.13	6821.31	6814.62	0.00793696	0.0321592	3
ENSMUSG00000034110	Kctd7	1466.52	1609.22	1551.08	1324.28	1194.64	1106.73	1621.82	1235.03	1563.7	0.00806358	0.0325982	3
ENSMUSG00000033405	Nudt15	319.881	321.969	357.214	266.493	260.01	275.756	360.828	304.315	348.317	0.00807456	0.0326253	3
ENSMUSG00000050555	Hyls1	7930.41	8165.56	8223.86	6713.98	6867.32	6935.54	7659.13	7436.35	6897.67	0.00811561	0.0327709	3
ENSMUSG00000114082	Gm40383	269.592	283.245	289.583	200.414	223.733	243.601	311.031	327.046	259.666	0.00819761	0.0330609	3
ENSMUSG00000058076	Sdhc	738.78	693.331	783.303	644.489	550.786	575.054	699.371	670.256	636.926	0.00820067	0.0330682	3
ENSMUSG00000097519	4930558J18Rik	1011.57	1067.91	1092.61	828.655	884.064	901.114	1073.25	1105.34	952.95	0.00836517	0.0336481	3
ENSMUSG00000044221	Grsf1	3604.42	3642.61	3756.27	2934.65	3033.17	3079.41	3546.69	3613.78	3064.08	0.00859838	0.0344478	3
ENSMUSG00000026516	Nvl	1264.87	1303.39	1318.05	1082.69	1081.49	1076.32	1205.18	1201.23	1186.43	0.00860165	0.0344503	3
ENSMUSG00000029840	Mtpn	1377.71	1388.43	1429.62	1188.35	1188.38	1193.87	1367.46	1394.82	1375.53	0.00862551	0.0345246	3
ENSMUSG00000075229	Ccdc58	491.354	466.341	515.829	367.235	377.319	411.18	478.646	511.942	430.857	0.00864315	0.0345899	3
ENSMUSG00000049755	Zfp672	2236.28	2222.75	2378.1	1965.07	1902.54	1870.78	2113.5	2008.11	2036.63	0.00880714	0.0351543	3
ENSMUSG00000021978	Extl3	89.5185	87.1214	86.0093	54.8702	57.1495	55.3109	77.6948	67.3269	68.8726	0.0089565	0.0356521	3
ENSMUSG00000020023	Tmcc3	1605.53	1739.7	1640.73	1434.27	1485.72	1370.18	1752.82	1796.12	1526.17	0.00901753	0.0358676	3
ENSMUSG00000112219	Gm31904	489.575	508.345	488.003	393.296	445.313	415.723	522.161	522.282	506.845	0.00902666	0.035893	3
ENSMUSG00000079055	Slc8a3	21.718	23.1686	21.4463	7.50597	8.07104	10.2359	12.6699	14.3141	13.3687	0.00903945	0.0359383	3
ENSMUSG00000006906	Stambp	1544.67	1455.47	1573.81	1257.66	1293.85	1276.46	1455.87	1355.43	1487.07	0.00920435	0.036494	3
ENSMUSG00000028973	Abcb8	715.278	665.04	702.355	585.95	571.154	519.5	683.829	605.761	699.592	0.00931276	0.0368617	3
ENSMUSG00000036781	Rps27l	741.781	660.691	760.921	629.616	546.92	537.086	649.5	659.108	591.76	0.00943764	0.0372936	3
ENSMUSG00000085818	Gm13267	2616.55	2834.87	2896.04	2224.02	2403.02	2439.95	2735.99	2942.19	2562.24	0.00968641	0.0381665	3
ENSMUSG00000042360	4930433N12Rik	1097.23	1179.55	1134.12	967.539	964.323	923.027	1129.27	1095.96	1074.62	0.0098656	0.0387669	3
ENSMUSG00000015095	Fbxw5	14581.1	14820.7	14381.4	13112.7	12412.7	11482.2	13680.2	13008.3	13605.6	0.00995468	0.0390526	3
ENSMUSG00000024097	Srsf7	2473.71	2534.24	2739.89	2121.33	2145.43	2069.87	2605.01	2157.9	2343.77	0.00995479	0.0390526	3
ENSMUSG00000113049	Gm48544	1693.63	1865.92	1839.58	1471.59	1663.33	1533.27	1839.65	1776.55	1919.99	0.00996098	0.039071	3
ENSMUSG00000112294	Gm4129	118.602	106.816	140.379	78.1667	84.3405	76.8178	115.696	78.8384	91.1574	0.0101565	0.0397062	3
ENSMUSG00000097898	4930455B14Rik	1854.3	1875.13	1938.89	1591	1611.22	1574.3	1956.79	1889.75	1712.71	0.0101653	0.0397228	3
ENSMUSG00000027454	Gins1	1008.95	1007.5	1093.16	815.904	818.368	867.637	1011.14	1094.33	891.572	0.0102233	0.0399134	3
ENSMUSG00000086234	Usp46os2	268.255	282.287	286.924	205.563	230.016	187.862	279.081	230.455	254.33	0.010235	0.039935	3
ENSMUSG00000031586	Rbpms	548.696	583.036	557.741	451.425	476.321	428.06	535.661	504.004	495.271	0.0102625	0.0400185	3
ENSMUSG00000020455	Trim11	3400.85	3423.05	3583.07	3109.74	3080.8	3087.4	3660.27	3483.62	3659.11	0.0103561	0.0403231	3
ENSMUSG00000020599	Rgs9	222.211	220.05	189.136	164.145	155.596	148.526	193.447	176.025	170.115	0.010465	0.0406924	3
ENSMUSG00000116658	Gm49580	964.949	994.253	1009.15	832.707	831.852	811.267	1003.29	954.135	919.953	0.0105272	0.0409037	3
ENSMUSG00000083623	Gm7224	33.8688	24.7806	37.3333	12.5256	12.8424	20.0421	22.9943	23.1167	22.7015	0.0105411	0.0409515	3
ENSMUSG00000116576	Gm49725	1021.72	1183.22	1073.83	858.756	971.605	899.275	989.97	1095.39	920.388	0.0105951	0.0411001	3
ENSMUSG00000032827	Ppp1r9a	335.936	363.292	334.073	237.268	294.173	276.559	309.214	363.439	294.197	0.01064	0.0412497	3
ENSMUSG00000020063	Sirt1	2761.89	2794.71	2856.88	2193.47	2398.86	2338.52	2795.89	2424.4	2537.32	0.0107549	0.0416147	3
ENSMUSG00000043259	Fam13c	782.273	820.896	861.994	641.057	676.882	707.565	737.912	680.166	729.904	0.0111305	0.0428385	3
ENSMUSG00000001175	Calm1	52453.7	54827.1	55834.5	44615	45883.6	46964.6	52494	53062.6	47031.2	0.0113275	0.0434554	3
ENSMUSG00000095432	Zfp748	3023.18	3218.94	3419.77	2556.56	2840.72	2772.08	3494.53	3621.31	2903.28	0.0116209	0.0443915	3
ENSMUSG00000027170	Eif3m	1971.13	1996.53	2032.63	1735.8	1661.45	1637.3	1944.94	1694.3	1711.44	0.0117133	0.0446723	3
ENSMUSG00000041264	Uspl1	3199.54	3303.69	3217.05	2965.71	2874.24	2754.73	3441.21	3283.07	3256.18	0.0120292	0.045643	3
ENSMUSG00000087162	Gm14244	3623.78	3604.11	3643.17	2991.73	3167.92	2793.22	3465.82	3251.92	3930.42	0.012153	0.0460256	3
ENSMUSG00000005893	Nr2c2	4535.74	4497.57	4750.68	3953.66	3910.01	3990.79	4385.2	4177.18	4326.1	0.0122297	0.046262	3
ENSMUSG00000053161	Daw1	2155.62	2302.03	2301.98	1881.82	1976.04	1972.72	2271.49	2260.61	2185.91	0.0122502	0.0463129	3
ENSMUSG00000093536	Smim17	99.005	99.4603	110.248	72.7558	71.4045	57.089	79.5987	84.9218	90.6519	0.0122938	0.0464642	3
ENSMUSG00000068250	Amn1	5749.6	5766.17	5986.93	4816.27	4879.39	4937.73	5579.75	5853.24	4982.4	0.0123302	0.0465746	3
ENSMUSG00000021481	Zfp346	1894.7	1909.76	1919.01	1658.9	1592.01	1582.01	1936.62	1696.63	2002.28	0.0124294	0.046888	3
ENSMUSG00000036208	Nepro	531.065	505.611	571.3	407.981	452.375	456.819	514.307	538.319	524.57	0.0124686	0.0470088	3
ENSMUSG00000031703	Itfg1	5270.81	5769.82	5838.86	4825.25	5009.12	4810.87	5955.63	5792.02	5405.41	0.0125818	0.0473553	3
ENSMUSG00000052763	Zfp212	1132.92	1156.76	1212.57	997.305	1008.45	995.719	1276.97	1100.28	1211.49	0.0125824	0.0473553	3
ENSMUSG00000048411	Gm597	905.286	866.819	923.809	707.208	762.757	743.479	837.077	870.047	791.751	0.0125895	0.0473753	3
ENSMUSG00000087153	Gm6483	143.97	135.524	141.391	97.5273	103.522	97.2709	121.604	115.073	131.646	0.0128815	0.0483203	3
ENSMUSG00000104479	Gm10305	29.2832	38.4669	29.6221	21.2355	21.9604	17.1746	37.5153	39.905	34.7367	0.0129221	0.0484239	3
ENSMUSG00000112529	Gm46199	129.733	127.7	135.372	102.298	101.618	92.5818	127.675	141.011	143.005	0.0130553	0.0488318	3
ENSMUSG00000109326	Gm9165	28.2781	33.3257	28.8231	12.9161	15.2292	14.5933	20.5013	20.7505	22.0863	0.0130936	0.0489608	3
ENSMUSG00000087044	1700042G15Rik	866.763	928.947	922.69	751.703	743.464	630.558	853.233	703.733	839.711	0.013183	0.0492175	3
ENSMUSG00000017412	Cacnb4	117.119	110.435	120.464	75.3807	77.6522	86.1012	87.2048	99.6986	82.7553	0.0131926	0.0492461	3
ENSMUSG00000102017	Gm6124	124.309	123.803	110.622	300.698	338.843	288.473	265.687	288.601	326.43	1.69857e-22	1.43103e-20	9
ENSMUSG00000039157	Fam102a	391.317	390.859	381.471	797.721	802.438	660.968	663.508	708.285	683.468	3.91359e-19	2.14039e-17	9
ENSMUSG00000070047	Fat1	642.487	633.012	561.009	1162.7	1132.01	1112.19	1010.15	1114.09	1133.84	1.93365e-18	9.92874e-17	9
ENSMUSG00000034818	Celf5	667.095	698.146	644.266	1090.17	1225.88	1059.33	1040.06	1133.08	1156.43	5.66322e-17	2.45718e-15	9
ENSMUSG00000029475	Kdm2b	2254.01	2315.12	2222.64	3213.95	3246.82	3221.2	3171.91	3247.6	3227.22	1.24976e-13	3.63926e-12	9
ENSMUSG00000036606	Plxnb2	3057.71	3331.9	2876.38	4817.9	5223.51	3841.3	4449	5119.78	4389.12	2.482e-13	6.87381e-12	9
ENSMUSG00000029385	Ccng2	53.3791	47.2319	55.0255	156.209	148.186	119.142	117.219	135.708	121.506	6.62341e-13	1.74521e-11	9
ENSMUSG00000101234	1700007E05Rik	252.625	245.208	256.247	446.637	490.183	492.894	293.008	381.393	349.544	8.13508e-13	2.11976e-11	9
ENSMUSG00000060565	Gm5591	424.984	417.944	428.811	769.335	818.159	737.829	561.764	767.703	674.622	1.12398e-12	2.87713e-11	9
ENSMUSG00000071909	Nutm2	280.755	290.267	280.201	527.199	541.718	495.818	395.623	528.487	408.697	1.90182e-12	4.74235e-11	9
ENSMUSG00000053742	Gm5114	315.971	303.246	281.285	517.403	607.808	538.039	417.16	529.946	545.412	6.66953e-12	1.53517e-10	9
ENSMUSG00000020375	Rufy1	71.3008	68.0705	63.8497	157.854	172.758	159.62	107.192	136.877	141.328	1.89887e-11	4.08202e-10	9
ENSMUSG00000027940	Tpm3	275.218	263.354	244.591	417.893	446.69	459.642	416.207	427.966	419.371	1.56821e-10	2.97126e-09	9
ENSMUSG00000033863	Klf9	856.148	836.491	846.252	1269.35	1327.59	1250.7	1011.3	1084.22	1038	3.90019e-10	6.94484e-09	9
ENSMUSG00000020647	Ncoa1	587.449	571.163	545.377	887.029	883.695	839.968	797.839	831.302	876.406	4.17321e-10	7.41072e-09	9
ENSMUSG00000101195	Gm9239	180.004	177.087	169.36	323.382	356.112	330.95	208.672	279.684	274.333	4.29369e-10	7.60909e-09	9
ENSMUSG00000036572	Upf3b	269.122	233.971	247.386	393.501	491.223	544.459	256.19	355.288	320.552	9.07637e-10	1.53731e-08	9
ENSMUSG00000021690	Jmy	744.126	756.199	744.131	1083.18	1112.91	1144.17	889.089	959.346	910.568	1.61484e-09	2.64398e-08	9
ENSMUSG00000040761	Spen	9725.63	10363.6	9898.29	13038.1	13621.6	13562.1	12046.2	13868.2	13349	1.84053e-09	2.98719e-08	9
ENSMUSG00000031007	Atp6ap2	15.9091	17.6509	18.2784	56.003	53.9423	57.9487	48.7184	51.5945	49.6609	2.41134e-09	3.85119e-08	9
ENSMUSG00000021377	Dek	364.131	349.295	347.801	561.956	575.134	626.797	440.901	546.212	510.001	2.85117e-09	4.47675e-08	9
ENSMUSG00000028677	Rnf220	3006.55	2925.36	2858.26	3975.97	4120.65	4552.11	3849.99	4105.48	4006.83	2.90261e-09	4.54382e-08	9
ENSMUSG00000035863	Palm	66.6857	58.6689	59.0619	144.763	141.445	146.147	87.0669	110.814	112.538	3.41479e-09	5.28522e-08	9
ENSMUSG00000063077	Kif1b	1530.79	1549.74	1430.72	2140.35	2140.32	2188.19	1974.68	2014.63	2173.6	5.31364e-09	8.03777e-08	9
ENSMUSG00000048988	Elfn1	1997.25	2006.06	1923.92	2767.3	3076.11	2977.83	2305.52	2869.5	2316.96	7.27193e-09	1.07808e-07	9
ENSMUSG00000071226	Cecr2	652.712	631.589	624.641	934.081	922.286	997.803	604.346	646.93	754.683	9.54217e-09	1.38932e-07	9
ENSMUSG00000073116	Gm10471	67.6839	69.7644	80.3515	132.466	157.703	174.581	93.4424	142.969	119.334	1.07426e-08	1.55455e-07	9
ENSMUSG00000059645	Gm7361	357.193	375.285	369.055	593.425	613.637	599.339	381.318	522.646	411.056	1.1309e-08	1.63197e-07	9
ENSMUSG00000039968	Rsbn1l	426.21	455.203	440.663	634.364	637.044	785.02	675.899	623.628	650.833	1.19841e-08	1.71986e-07	9
ENSMUSG00000067698	Gm10220	136.977	138.285	145.023	240.562	259.632	277.456	165.538	224.186	193.314	1.20788e-08	1.73154e-07	9
ENSMUSG00000022911	Arl13b	1178.14	1155.87	1160.44	1540.26	1658.06	1795.94	1145.83	1260.03	1340.57	1.30903e-08	1.86637e-07	9
ENSMUSG00000026301	Iqca	532.348	521.434	519.652	808.234	847.448	892.31	497.593	665.787	672.945	2.40487e-08	3.25057e-07	9
ENSMUSG00000039164	Naif1	755.047	784.696	760.115	1011.3	1086.64	1112.09	752.539	805.639	822.471	2.47428e-08	3.33227e-07	9
ENSMUSG00000039361	Picalm	2944.21	2977.57	2869.4	3869.28	3937.98	4184.71	3686.45	3960.08	3794.43	2.61844e-08	3.50828e-07	9
ENSMUSG00000052056	Zfp217	5741.99	5600.53	5454.22	7663.03	7501.38	7539.9	6314.08	6352.94	6567.33	3.06342e-08	4.06266e-07	9
ENSMUSG00000034227	Foxj1	1352.7	1322.11	1245.37	2066.63	1982.95	1991.38	1210	1352.76	1636	4.03816e-08	5.26153e-07	9
ENSMUSG00000101454	Gm1988	85.3976	77.3353	85.0577	175.298	177.994	156.385	123.662	176.336	151.461	4.50567e-08	5.83272e-07	9
ENSMUSG00000056260	Lrif1	1826.72	1657.8	1758.45	2474.67	2600.42	2882.97	2026.42	2406.4	2217.75	4.64685e-08	6.00354e-07	9
ENSMUSG00000044072	Eml6	503.708	525.926	498.402	730.534	755.933	778.219	542.252	546.256	614.463	5.23377e-08	6.71186e-07	9
ENSMUSG00000070933	Speer4d	140.32	127.528	129.341	227.514	264.342	255.787	156.661	216.77	198.675	6.68976e-08	8.46231e-07	9
ENSMUSG00000063663	Brwd3	84.7826	77.9627	74.127	162.681	181.031	160.681	90.3607	120.911	128.173	8.48312e-08	1.05565e-06	9
ENSMUSG00000026734	4921504E06Rik	832.284	789.667	787.441	1133.1	1221.94	1365.46	658.379	893.751	918.633	9.52578e-08	1.17473e-06	9
ENSMUSG00000019841	Rev3l	2785.19	2901.92	2743.98	3796.87	3902.58	3986.89	3355.12	3227.95	3621.52	1.07552e-07	1.31575e-06	9
ENSMUSG00000073119	Speer4a	137.53	124.74	136.707	222.743	260.586	250.296	155.046	203.419	170.446	1.25587e-07	1.51854e-06	9
ENSMUSG00000052748	Swt1	712.616	698.762	706.301	1012.61	932.322	1086.31	859.165	860.133	943.994	1.97215e-07	2.31474e-06	9
ENSMUSG00000101196	Gm6866	345.631	333.38	342.677	543.815	582.178	526.959	372.412	487.017	457.332	2.5993e-07	2.98621e-06	9
ENSMUSG00000040586	Ofd1	79.267	63.3451	71.0592	145.218	164.271	139.898	111.746	132.632	145.75	2.87767e-07	3.28141e-06	9
ENSMUSG00000049866	Arl4c	191.378	200.877	209.114	325.617	343.231	305.368	320.279	287.423	288.117	3.10452e-07	3.51697e-06	9
ENSMUSG00000037475	Thoc2	131.127	118.607	124.909	221.259	239.697	222.606	159.041	210.83	200.627	4.20392e-07	4.66897e-06	9
ENSMUSG00000032477	Cdc25a	2899.93	2999.73	2872.87	3959.96	3960.19	3619.79	3598.3	3663.58	3528.98	5.7038e-07	6.21025e-06	9
ENSMUSG00000025529	Zfp711	751.753	731.099	784.483	984.757	1129.14	1194.4	892.937	1004.63	925.782	6.04504e-07	6.5462e-06	9
ENSMUSG00000057230	Aak1	2551.89	2667.05	2537.46	3251.97	3340.95	3316.5	3148.91	3496.84	3378.23	6.15101e-07	6.64989e-06	9
ENSMUSG00000039068	Zzz3	1394.4	1397.23	1386.84	1784.32	1891.07	1820.67	1743.91	1872.3	1814.02	6.37006e-07	6.86674e-06	9
ENSMUSG00000040407	Akap9	959.96	897.452	856.896	1314.72	1553.75	1443.27	934.581	1221.72	1296.96	6.65159e-07	7.14065e-06	9
ENSMUSG00000038344	Txlng	59.3648	63.9634	61.6023	117.665	119.022	121.115	93.3843	122.302	108.808	9.77423e-07	1.02478e-05	9
ENSMUSG00000106445	Gm21190	204.839	219.576	202.662	344.241	340.876	350.778	219.277	301.756	264.147	9.93965e-07	1.04003e-05	9
ENSMUSG00000045427	Hnrnph2	233.091	244.486	243.166	336.366	380.987	379.62	302.421	374.835	333.22	1.05152e-06	1.09541e-05	9
ENSMUSG00000055053	Nfic	170.443	176.116	163	279.468	262.707	258.413	253.958	243.92	257.146	1.07831e-06	1.12062e-05	9
ENSMUSG00000031386	Hcfc1	131.096	146.373	137.681	248.107	248.719	229.672	178.617	199.972	245.798	1.23416e-06	1.26641e-05	9
ENSMUSG00000030451	Herc2	8009.44	8258.36	7868.26	10169.9	10610.7	10124.8	9504.54	10560.3	10614.6	1.29638e-06	1.32607e-05	9
ENSMUSG00000039159	Ube2h	1514.69	1527.6	1506.98	2054.63	2033.5	1959.45	1925.83	1875.25	2086.04	1.30357e-06	1.33134e-05	9
ENSMUSG00000054252	Fgfr3	145.796	130.656	140.235	260.156	226.012	215.086	207.652	193.806	212.574	1.32012e-06	1.34613e-05	9
ENSMUSG00000100841	Gm21115	53.8157	62.1177	59.6584	127.03	132.067	109.65	81.9277	93.7876	110.344	1.42149e-06	1.44271e-05	9
ENSMUSG00000110014	Gm5361	134.007	117.011	136.553	199.467	229.635	247.49	131.733	171.92	139.744	2.07977e-06	2.04081e-05	9
ENSMUSG00000072259	Gm5592	98.6253	106.244	88.2044	184.35	187.354	166.93	137.03	149.96	179.24	2.49838e-06	2.40979e-05	9
ENSMUSG00000039952	Dag1	471.655	496.884	383.26	724.074	680.73	732.45	687.146	587.971	702.907	2.65162e-06	2.53785e-05	9
ENSMUSG00000062949	Atp11c	236.267	217.079	220.579	321.977	358.083	393.037	281.855	322.509	305.154	3.74159e-06	3.48496e-05	9
ENSMUSG00000048703	Speer4b	385.307	356.662	382.58	580.512	617.371	576.809	312.872	458.382	429.947	4.86683e-06	4.42382e-05	9
ENSMUSG00000041245	Wnk3	11.7655	9.67952	14.9329	43.0037	39.2955	34.0118	27.7861	46.4011	36.9767	5.13429e-06	4.64908e-05	9
ENSMUSG00000079642	Gm6268	26.7084	20.5657	22.5837	56.4279	59.6194	72.2389	33.7784	50.4781	42.1045	6.05118e-06	5.41341e-05	9
ENSMUSG00000040462	Os9	1676.23	1800.09	1740.83	2110.2	2245.03	2367.52	2112.87	2197.04	2178.31	6.60489e-06	5.86844e-05	9
ENSMUSG00000028522	Mier1	585.133	562.594	578.233	747.629	781.762	827.167	768.93	725.955	752.934	8.05809e-06	7.05368e-05	9
ENSMUSG00000025626	Phf6	498.133	427.52	492.066	692.111	758.599	934.951	560.007	813.628	597.092	9.60983e-06	8.29485e-05	9
ENSMUSG00000091897	Gm17019	79.4571	69.6236	74.106	135.962	148.262	154.007	88.6625	148.13	115.702	9.97522e-06	8.57612e-05	9
ENSMUSG00000073117	Gm7347	92.2254	108.559	105.657	166.463	177.998	182.243	112.454	155.207	133.131	1.02227e-05	8.75997e-05	9
ENSMUSG00000099981	Gm21136	45.5649	52.788	45.6104	109.73	106.057	88.4956	69.9323	82.7351	106.943	1.20711e-05	0.000102028	9
ENSMUSG00000073077	Cfap47	667.606	667.316	665.619	883.621	938.511	941.589	659.144	800.875	773.7	1.29111e-05	0.000108295	9
ENSMUSG00000079584	Gm364	97.0117	114.917	104.265	180.065	166.937	183.085	138.706	162.931	171.241	1.4433e-05	0.000120081	9
ENSMUSG00000022377	Asap1	9096.89	9306.42	8719.6	11102	12075.1	11916.4	9805.14	11564.6	10420	1.88539e-05	0.000153335	9
ENSMUSG00000046532	Ar	14.2133	9.32537	12.4204	47.6761	46.2247	32.3101	20.3261	37.5901	39.3246	2.0335e-05	0.000164048	9
ENSMUSG00000057156	Homez	1005.35	978.072	974.23	1331.87	1313.33	1333.86	1102.53	1206.05	1263.46	2.03927e-05	0.000164411	9
ENSMUSG00000100721	Gm9271	201.528	207.986	211.724	386.971	414.616	290.195	272.713	286.269	400.754	2.1478e-05	0.000172201	9
ENSMUSG00000002413	Braf	2355.06	2341.65	2253.69	2849.69	3035	2879.28	2780.97	2947.48	2866.42	2.22853e-05	0.000178071	9
ENSMUSG00000021236	Entpd5	434.041	475.747	429.258	638.271	655.108	582.918	465.107	482.629	513.342	2.44266e-05	0.000193576	9
ENSMUSG00000091997	Gm6611	91.2122	89.5053	84.5115	144.628	149.906	172.876	83.6504	120.638	108.682	2.80677e-05	0.000220286	9
ENSMUSG00000034675	Dbn1	456.13	425.187	418.327	601.195	599.785	612.661	407.682	472.173	482.366	2.89475e-05	0.000226507	9
ENSMUSG00000060673	4930595M18Rik	253.308	274.976	274.803	363.137	395.246	395.521	300.485	321.5	324.179	2.98958e-05	0.000233157	9
ENSMUSG00000030067	Foxp1	1308.78	1341.46	1309.54	1615.79	1717.8	1817.12	1620.48	1720.79	1591.29	3.03455e-05	0.000236098	9
ENSMUSG00000024431	Nr3c1	163.248	168.931	163.895	245.575	240.391	258.605	239.327	234.488	223.93	3.16708e-05	0.0002448	9
ENSMUSG00000048312	Gm4884	196.228	194.476	205.346	324.017	362.291	273.628	238.415	270.603	287.925	3.2563e-05	0.000250951	9
ENSMUSG00000091400	Gm6356	54.4361	52.9349	53.565	111.039	100.905	96.5754	60.8394	75.2035	65.7769	3.26173e-05	0.000251147	9
ENSMUSG00000067716	Gm7275	139.192	141.031	147.508	220.45	222.94	226.891	134.817	179.022	156.372	3.35654e-05	0.000257837	9
ENSMUSG00000094920	Gm6605	95.997	80.4539	82.8639	141.866	175.335	152.619	113.985	136.721	153.452	3.74671e-05	0.000284866	9
ENSMUSG00000031422	Morf4l2	127.124	124.102	111.676	180.024	201.067	230.645	153.43	203.421	171.339	3.82868e-05	0.000290232	9
ENSMUSG00000079465	Col4a3	35.9045	45.4565	33.2973	73.9005	84.0937	77.5438	54.3598	66.2164	69.6418	4.09371e-05	0.000308189	9
ENSMUSG00000031010	Usp9x	1132.83	1064.55	1077.16	1388.01	1436.37	1486.31	992.701	1168.46	1181.06	4.37718e-05	0.000327258	9
ENSMUSG00000001143	Lman2l	407.739	399.728	390.044	626.257	560.425	514.65	535.973	506.766	635.215	5.0153e-05	0.000370497	9
ENSMUSG00000063972	Nr6a1	5951.13	6328.55	6051.83	7651.77	7936.95	7267.54	7197.83	7366.34	7621.48	5.19394e-05	0.000382284	9
ENSMUSG00000032297	Celf6	115.051	107.658	106.911	226.255	231.541	161.613	140.072	169.846	219.599	5.23427e-05	0.000384817	9
ENSMUSG00000017639	Rab11fip4	391.166	416.301	359.482	542.197	571.672	501.046	492.106	495.933	508.301	5.88799e-05	0.000428164	9
ENSMUSG00000102073	Gm6818	343.209	336.373	348.645	519.011	521.67	476.256	367.999	484.886	430.832	6.87601e-05	0.000493394	9
ENSMUSG00000097716	1700026J14Rik	54.3886	51.2728	54.5105	104.369	88.1531	96.3353	92.8547	82.535	84.3258	7.09724e-05	0.00050731	9
ENSMUSG00000066760	Psg16	181.386	183.359	174.911	248.261	292.904	275.97	210.415	235.131	254.933	8.31182e-05	0.000586631	9
ENSMUSG00000096798	Gm6309	65.836	75.0219	68.9319	126.046	125.15	122.108	81.2704	95.1324	107.203	8.53804e-05	0.00060057	9
ENSMUSG00000026739	Bmi1	1231.98	1233.86	1142.48	1521.33	1601.56	1700.82	1412.6	1308.46	1371.28	8.58058e-05	0.000603236	9
ENSMUSG00000050545	Fam228b	303.698	267.338	274.037	382.97	442.948	460.69	257.963	332.276	365.098	9.4811e-05	0.000657139	9
ENSMUSG00000026565	Pou2f1	962.889	983.913	953.005	1301.45	1290.42	1211.09	1179.5	1164.4	1340.55	9.65997e-05	0.000667759	9
ENSMUSG00000052915	Msl1	12919.6	13232.3	12740	15133.4	16000.3	15935.4	14966.8	16078.3	15453.8	0.000100449	0.000692531	9
ENSMUSG00000096878	Gm21083	316.202	295.062	320.085	448.766	476.182	580.648	354.46	550.325	371.275	0.000109905	0.000751748	9
ENSMUSG00000033282	Rpgrip1l	1477.75	1468.36	1483.97	1845.07	1931.21	1998.52	1667.31	1949.17	1718.7	0.000114753	0.0007806	9
ENSMUSG00000090700	Cyp4f40	28.986	28.7457	23.0913	78.3791	54.7668	53.6848	44.9794	46.4226	67.279	0.000115902	0.000787185	9
ENSMUSG00000101548	Gm9220	212.98	214.919	205.442	310.14	330.728	305.662	209.083	254.151	269.317	0.000116871	0.000792319	9
ENSMUSG00000090594	Gm3327	76.4995	65.4758	73.6046	126.619	130.304	109.126	73.2684	86.0121	71.481	0.000126536	0.000850314	9
ENSMUSG00000056608	Chd9	386.143	377.699	354.816	507.098	502.603	493.85	461.848	518.819	489.709	0.000144697	0.000959721	9
ENSMUSG00000055780	Usp26	83.3853	77.8651	69.8933	131.342	145.531	136.774	80.6461	112.517	115.232	0.000157573	0.00103405	9
ENSMUSG00000090641	Zfp712	79.9613	70.3404	69.4951	111.725	138.272	133.946	98.3806	114.752	111.347	0.000157731	0.00103457	9
ENSMUSG00000036052	Dnajb5	562.545	567.954	579.508	748.305	766.242	699.828	696.386	744.262	803.255	0.000160956	0.00105434	9
ENSMUSG00000024565	Sall3	204.31	221.024	197.717	312.68	333.476	254.164	255.71	283.358	234.77	0.000167783	0.00109444	9
ENSMUSG00000028413	B4galt1	176.56	183.358	169.512	293.718	283.722	242.848	228.955	224.66	286.154	0.000170992	0.00111216	9
ENSMUSG00000038349	Plcl1	90.237	97.7899	75.332	145.751	135.819	154.958	90.0583	96.4553	104.169	0.000174727	0.00113462	9
ENSMUSG00000035576	L3mbtl1	55.6483	63.2975	49.1533	101.428	101.426	91.0246	93.614	85.3105	109.679	0.000174891	0.0011354	9
ENSMUSG00000028613	Lrp8	426.931	388.378	360.809	611.555	673.95	600.382	336.787	427.611	583.216	0.000181161	0.00117056	9
ENSMUSG00000072188	Gm10354	129.538	128.274	125.491	176.826	216.107	224.665	139.708	200.396	147.05	0.00018628	0.00119795	9
ENSMUSG00000042525	4933428M09Rik	273.592	253.203	259.764	350.639	417.399	529.393	230.33	403.086	261.529	0.000190507	0.00122125	9
ENSMUSG00000106627	Gm21680	18.5096	19.3757	16.7433	44.1158	45.3468	43.3434	28.2035	38.3789	35.5841	0.000193664	0.00123904	9
ENSMUSG00000033219	Gm9758	162.745	190.338	177.778	254.645	285.819	248.035	168.468	194.591	221.355	0.000204774	0.00130595	9
ENSMUSG00000003271	Sult2b1	28.1537	22.971	21.1183	43.2487	62.2355	49.3032	43.5869	53.7022	52.4052	0.000216525	0.00137382	9
ENSMUSG00000031134	Rbmx	38.2843	35.9345	32.0784	73.111	76.7708	67.8364	48.2322	64.7689	75.7445	0.000224996	0.0014203	9
ENSMUSG00000078737	Gm2128	77.9505	85.5827	76.5688	129.396	147.172	125.426	110.406	105.118	117.459	0.000236354	0.00148587	9
ENSMUSG00000032549	Rab6b	51.7171	53.9593	51.1492	78.6339	95.2741	98.5216	85.0645	91.5736	81.6271	0.00023939	0.00150242	9
ENSMUSG00000030411	Nova2	148.362	148.391	170.771	263.958	234.743	225.623	189.27	221.35	207.959	0.000243187	0.00152441	9
ENSMUSG00000036304	Zdhhc23	33.5955	29.9057	27.1597	70.7471	60.3582	53.0261	57.2129	45.8508	53.8214	0.000273894	0.00169486	9
ENSMUSG00000067629	Syngap1	1292.16	1275.02	1225.72	1833.1	1874.88	1672.05	1400.94	1367.4	1856.49	0.000277829	0.00171758	9
ENSMUSG00000062760	Shisal1	23.9949	22.875	23.5237	55.5075	45.0143	51.9055	41.676	43.2104	44.1512	0.000291492	0.00179494	9
ENSMUSG00000024241	Sos1	492.954	494.248	466.269	603.465	640.448	700.274	592.213	606.116	626.034	0.00029451	0.00181124	9
ENSMUSG00000062961	Ccdc177	12.2033	10.8029	9.77224	28.135	30.3669	29.4782	27.499	27.8254	25.8161	0.000317164	0.00193411	9
ENSMUSG00000031060	Rbm10	84.6034	82.2745	79.4505	122.817	119.022	146.903	76.6247	87.8376	90.4161	0.000355664	0.00214081	9
ENSMUSG00000070471	Erich6	1360.23	1212.57	1255.9	1697.67	1670.7	1699.6	1309.6	1560.68	1422.03	0.000398703	0.00236865	9
ENSMUSG00000017831	Rab5a	162.718	162.587	160.023	239.22	257.418	215.995	221.428	210.282	256.718	0.000399817	0.00237473	9
ENSMUSG00000021669	Col4a3bp	1915.78	1895.06	1794.29	2298.02	2361.43	2366.05	2126.71	2192.21	2279.18	0.000420828	0.00248704	9
ENSMUSG00000009941	Nxf2	338.19	327.856	357.83	450.509	476.654	504.49	402.646	494.127	406.766	0.000425369	0.00251046	9
ENSMUSG00000043549	Fam90a1b	44.6129	37.509	34.7228	76.5872	77.5408	73.0207	53.6565	65.7754	62.4416	0.000473479	0.00276555	9
ENSMUSG00000105993	Tex13c2	183.739	180.115	178.219	257.304	257.056	253.094	223.498	256.249	250.463	0.000483946	0.00282289	9
ENSMUSG00000022521	Crebbp	1607.63	1542.42	1532.83	2017.95	2035.83	1978.89	1716.91	2000.77	2151.7	0.000499593	0.0029031	9
ENSMUSG00000034555	Tex16	75.8502	66.5532	66.4008	117.262	111.312	107.88	95.0995	129.144	124.312	0.000499761	0.00290343	9
ENSMUSG00000070565	Rasal2	1308.59	1275.88	1198.79	1638.28	1520.31	1720.53	1368.25	1331.5	1474.47	0.000511817	0.00296229	9
ENSMUSG00000079108	Srp54c	551.77	527.1	526.139	641.464	760.112	845.972	651.034	772.958	633.693	0.000528388	0.00304798	9
ENSMUSG00000038418	Egr1	76.7463	73.1033	72.1907	121.512	119.826	119.59	86.1236	92.5632	73.4358	0.000559324	0.0032122	9
ENSMUSG00000022453	Naga	104.772	106.916	116.988	204.196	184.781	150.036	117.391	128.292	151.887	0.0005757	0.00329606	9
ENSMUSG00000068740	Celsr2	650.765	710.645	587.152	997.897	885.191	862.242	834.224	738.07	974.698	0.000608544	0.00346506	9
ENSMUSG00000078684	5830417I10Rik	1785.04	1908.38	1869.76	2114.2	2280.81	2244.08	2099.08	2284.9	2244.35	0.000631107	0.00358022	9
ENSMUSG00000033295	Ptprf	406.548	421.881	382.37	606.606	582.737	457.971	529.201	484.468	504.789	0.000653401	0.00369301	9
ENSMUSG00000027254	Map1a	186.558	180.948	155.618	279.012	265.312	255.082	177.681	247.042	222.356	0.000655062	0.00369982	9
ENSMUSG00000020325	Fstl3	67.5587	66.0556	55.9433	113.075	108.042	92.3903	92.3236	101.975	117.607	0.000655072	0.00369982	9
ENSMUSG00000022034	Esco2	49.0281	43.1247	43.6101	77.6617	68.885	96.5436	72.0067	73.8694	75.35	0.000664712	0.00374799	9
ENSMUSG00000020493	Prr11	781.272	849.91	820.479	926.183	1056.25	1044.23	920.574	1042.8	985.737	0.000747794	0.00416324	9
ENSMUSG00000018427	Ypel2	83.8357	97.5388	87.5046	149.388	147.197	124.949	100.005	98.3285	102.502	0.00076635	0.00425019	9
ENSMUSG00000043542	Zc2hc1a	205.338	212.631	222.596	293.316	283.912	311.272	245.421	242.14	254.282	0.000766678	0.0042511	9
ENSMUSG00000085682	Gm14267	482.843	452.301	454.273	637.807	545.954	597.994	610.787	520.454	550.302	0.000769575	0.00426262	9
ENSMUSG00000031358	Msl3	240.387	234.179	221.783	328.375	321.704	345.203	238.263	310.179	265.055	0.000785862	0.0043436	9
ENSMUSG00000078639	Gm12695	106.036	115.036	117.152	203.811	191.974	156.987	128.145	140.699	182.41	0.000811799	0.00446988	9
ENSMUSG00000031197	Vbp1	49.9245	43.3393	48.3154	81.2995	81.5247	85.8721	79.2759	85.4201	66.3941	0.000846093	0.00463908	9
ENSMUSG00000073139	Tmem185a	198.488	198.33	210.428	308.066	284.711	279.488	231.909	221.618	285.261	0.000898709	0.0048956	9
ENSMUSG00000041301	Cftr	1014.89	987.65	963.914	1184.91	1320.52	1242.43	1141.93	1190.57	1249.19	0.000910164	0.00495135	9
ENSMUSG00000081137	BC022960	308.674	323.947	315.206	420.97	436.889	407.987	289.633	354.78	348.439	0.000950779	0.0051448	9
ENSMUSG00000033579	Fa2h	2922.91	3134.83	3116.14	3862.06	3911.16	3491.24	3565.54	3663.79	3758.65	0.000956875	0.00517349	9
ENSMUSG00000034659	Tmem109	44.9955	41.0316	49.8251	95.0047	91.1123	67.8506	49.0375	57.7133	60.7726	0.000960266	0.00518858	9
ENSMUSG00000033985	Tesk2	541.23	514.7	531.746	775.743	755.345	634.292	574.807	615.478	664.095	0.00101682	0.0054658	9
ENSMUSG00000095295	Gm3488	14.9473	13.8244	11.7784	38.506	28.0319	33.1062	24.981	34.2757	29.1429	0.00102411	0.00549705	9
ENSMUSG00000101360	4933417O13Rik	35.6814	38.9491	35.7052	74.3269	65.0675	61.7529	32.7842	33.612	47.7814	0.00113828	0.00603273	9
ENSMUSG00000030122	Ptms	56.8587	52.0682	43.7899	80.0981	94.6545	96.6997	64.1536	98.328	76.0364	0.00117977	0.00622221	9
ENSMUSG00000097086	Gm7672	35.8358	39.8231	48.3824	70.2893	85.215	71.1146	44.7484	64.4216	53.815	0.00119383	0.00628495	9
ENSMUSG00000032575	Manf	3493.41	3426.86	3510.32	4174.77	4219.22	4665.51	3976.53	4557.88	3987.31	0.00122151	0.00641248	9
ENSMUSG00000112711	Gm32552	69.1432	60.1085	45.9626	98.3161	115.382	101.37	48.6787	60.4115	79.8886	0.00122631	0.00643381	9
ENSMUSG00000114753	Gm34059	96.5071	77.9086	94.943	162.362	146.397	135.754	96.9296	120.587	127.818	0.00124497	0.00652253	9
ENSMUSG00000030583	Sipa1l3	443.782	463.691	430.3	618.964	597.314	566.131	441.225	389.097	519.913	0.00126309	0.00660264	9
ENSMUSG00000036661	Dennd3	83.0519	85.166	92.3727	143.265	138.465	121.514	122.921	111.927	158.282	0.00127357	0.00664828	9
ENSMUSG00000041895	Wipi1	565.129	541.282	568.106	757.637	733.378	709.061	635.936	751.881	652.203	0.00127857	0.00667036	9
ENSMUSG00000115659	Gm41138	13.5791	12.5335	11.8048	31.1888	30.5528	29.913	12.0608	17.0842	14.0991	0.00131126	0.00681086	9
ENSMUSG00000044081	Zfp85os	64.5069	57.1167	55.5818	99.2185	115.55	105.941	60.2917	107.025	98.434	0.00133168	0.00690178	9
ENSMUSG00000059273	Zc3h4	900.487	946.227	890.463	1245.8	1224.1	1121.25	1109.83	1018.46	1293.13	0.00133407	0.00690867	9
ENSMUSG00000086807	Platr21	28.8886	24.4467	29.021	50.1023	62.406	56.5283	37.7557	37.571	50.3183	0.00141693	0.00727554	9
ENSMUSG00000041215	Yeats2	123.227	131.261	100.067	193.731	180.485	172.47	177.399	138.609	188.854	0.00143789	0.00736787	9
ENSMUSG00000099765	Gm4454	54.9687	70.0811	61.7421	116.204	108.222	88.8543	80.5614	98.2952	110.38	0.0014829	0.00757692	9
ENSMUSG00000052681	Rap1b	272.942	265.042	266.778	340.476	334.201	391.361	332.788	358.54	351.24	0.00161865	0.00818059	9
ENSMUSG00000102114	BC048559	96.1546	90.1089	81.5733	143.988	153.246	128.788	103.922	141.604	142.474	0.00167689	0.00843892	9
ENSMUSG00000031310	Zmym3	135.799	132.325	113.288	219.965	188.996	197.611	129.466	152.143	194.826	0.0016951	0.00851739	9
ENSMUSG00000026782	Abi2	341.474	347.942	277.084	442.945	418.759	446.068	316.75	300.267	360.84	0.0017154	0.00860609	9
ENSMUSG00000019952	Poc1b	3265.62	3404.73	3351.83	3853.24	4122.21	3987.63	3820.15	4091.34	3703.45	0.00176254	0.00881204	9
ENSMUSG00000042903	Foxo4	6.41297	6.18131	5.92703	14.6489	22.7203	18.7685	19.0659	15.2137	18.0653	0.00177966	0.00888029	9
ENSMUSG00000035203	Epn1	2057.81	2145.51	2038.2	2541.23	2462.34	2416.49	2414.56	2475.95	2486.65	0.00183406	0.00911789	9
ENSMUSG00000025332	Kdm5c	167.232	179.554	178.448	255.733	255.308	237.174	178.535	188.815	227.247	0.00183423	0.00911789	9
ENSMUSG00000092167	Gm3696	21.3258	17.6546	23.5136	42.6186	43.1806	49.2893	26.0011	42.477	37.0395	0.00198111	0.00976585	9
ENSMUSG00000108821	4933423L19Rik	7.38342	10.1393	6.30565	25.6116	21.1647	20.7362	20.1656	13.8347	24.8708	0.00201621	0.00991835	9
ENSMUSG00000026155	Smap1	4713.28	4607.59	4558.88	5482.87	5562.82	5681.88	4758.39	5195.79	4954.92	0.00212743	0.0104124	9
ENSMUSG00000009828	Ick	874.523	887.504	838.944	984.731	1103.24	1069.19	1037.03	1062.79	1066.68	0.00214219	0.0104747	9
ENSMUSG00000053550	Shisa7	74.2563	72.3444	62.7896	125.34	112.693	101.262	92.8238	96.3943	116.416	0.00216793	0.0105887	9
ENSMUSG00000069355	Gm5152	184.014	185.549	203.551	253.474	263.168	273.116	192.57	234.586	203.732	0.00227637	0.0110561	9
ENSMUSG00000024515	Smad4	158.309	154.232	144.473	218.599	223.184	215.13	167.579	160.669	194.877	0.00236543	0.0114409	9
ENSMUSG00000024970	Spindoc	199.881	187.144	155.128	299.057	233.614	255.992	189.381	172.778	229.904	0.00240762	0.0116156	9
ENSMUSG00000003762	Coq8b	265.376	237.104	239.983	345.609	344.169	309.508	320.408	286.056	305.049	0.00258604	0.0123731	9
ENSMUSG00000061802	Armc4	1439.77	1411.82	1362.77	1712.1	1715.01	1878.69	1432.14	1686.47	1533.57	0.00275028	0.0130653	9
ENSMUSG00000092009	Myh15	302.227	262.306	264.248	361.245	407.588	397.303	227.243	266.866	363.571	0.00299092	0.0140394	9
ENSMUSG00000042492	Tbc1d10b	43.4547	44.4881	47.0748	76.8935	68.0371	78.1126	75.0681	64.4071	65.9735	0.00316051	0.0147187	9
ENSMUSG00000102428	Pcdhga12	351.826	402.639	399.341	475.681	520.803	455.798	457.473	478.007	523.541	0.0031916	0.014837	9
ENSMUSG00000097333	Zfp87	88.238	74.2954	89.0584	129.354	147.5	117.731	78.7091	90.0095	106.114	0.0032073	0.0148941	9
ENSMUSG00000036180	Gatad2a	943.984	971.912	882.126	1209.06	1173.02	1114.01	967.383	970.587	1058.47	0.00325131	0.0150795	9
ENSMUSG00000019487	Trip10	61.3527	60.6317	56.8678	95.3614	85.3651	97.6564	86.0559	88.7922	90.4714	0.00329091	0.0152442	9
ENSMUSG00000091718	Gm16506	67.0727	59.7968	65.3063	104.033	100.841	97.8835	59.9741	84.8479	59.6326	0.00334393	0.0154513	9
ENSMUSG00000015605	Srf	692.285	691.21	720.095	856.749	871.469	878.329	705.469	735.019	811.399	0.00343758	0.0158278	9
ENSMUSG00000042548	Asxl1	7626.09	7945.26	7561.66	8901.77	8983.88	8794.32	8641.28	9205.27	8855.84	0.00363144	0.0166	9
ENSMUSG00000039633	Lonrf1	108.614	117.821	116.935	169.874	144.559	185.11	178.865	152.581	141.066	0.00373167	0.0169837	9
ENSMUSG00000071723	Gspt2	20.1464	14.7445	14.6176	34.8541	39.2272	38.4893	22.2099	34.5159	32.5848	0.00374185	0.0170181	9
ENSMUSG00000002083	Bbc3	7.49944	10.5575	7.188	37.7062	25.7181	18.1828	8.73695	13.4167	24.0589	0.00384029	0.0173838	9
ENSMUSG00000034135	Sik3	2846.51	2893.21	2748.29	3300.18	3395.79	3283.1	3139.05	3404.1	3501.93	0.00405206	0.0181871	9
ENSMUSG00000041605	Inava	787.088	860.356	815.339	1197.46	1138.84	920.904	1034.03	915.37	1125.63	0.00421522	0.0188218	9
ENSMUSG00000093968	Gm8165	42.346	52.3299	46.6631	69.2955	85.0635	77.6997	47.6788	62.9477	63.2965	0.00425092	0.0189526	9
ENSMUSG00000116908	Gm49599	338.311	371.253	330.498	434.664	494.957	428.925	346.903	471.202	429.926	0.00434403	0.0193148	9
ENSMUSG00000028681	Ptch2	471.97	497.353	481.397	753.909	700.332	567.967	583.544	498.172	687.112	0.00441236	0.0195424	9
ENSMUSG00000047371	Zfp768	609.386	600.15	607.379	767.044	737.097	750.007	683.751	679.113	749.843	0.00464106	0.0204089	9
ENSMUSG00000028383	Hsdl2	2181.39	1967.32	2049.33	2392.28	2395.79	2650.08	2084.33	2136.7	2097.53	0.00467826	0.0205482	9
ENSMUSG00000040363	Bcor	28.8693	27.524	29.8393	59.4953	57.37	49.9809	27.7812	37.7438	48.1947	0.00476697	0.0208639	9
ENSMUSG00000040749	Siah1b	10.0244	10.3517	13.3627	28.7336	23.7948	24.9261	21.8847	22.546	25.9613	0.00481039	0.0210327	9
ENSMUSG00000054843	Atrnl1	76.9197	85.1282	68.1435	121.695	119.267	119.615	88.7714	96.0678	117.827	0.00483902	0.0211402	9
ENSMUSG00000027427	Polr3f	82.7694	73.4419	82.3546	118.147	119.126	113.841	68.7623	86.0041	86.9991	0.00484874	0.021172	9
ENSMUSG00000027715	Ccna2	60.4591	65.3746	61.017	108.34	107.718	86.8254	79.8185	80.7341	106.527	0.00485723	0.0212019	9
ENSMUSG00000050567	Maml1	199.398	208.562	215.289	296.208	274.337	270.666	235.805	247.144	276.933	0.00503046	0.0218504	9
ENSMUSG00000020262	Adarb1	149.464	140.328	131.028	202.369	197.666	200.515	123.302	125.566	184.371	0.00518514	0.0224264	9
ENSMUSG00000017146	Brca1	241.581	224.203	241.102	303.626	318.194	328.496	259.806	307.885	281.276	0.00522236	0.0225687	9
ENSMUSG00000008461	Fut1	12.8346	8.94246	8.7926	28.7827	20.7199	31.0591	15.1058	23.7068	21.6523	0.0052564	0.022687	9
ENSMUSG00000031028	Tub	633.665	640.156	632.822	863.982	859.899	710.517	743.136	736.45	803.581	0.0054352	0.0233412	9
ENSMUSG00000053702	Nebl	20.1234	13.7591	18.6721	36.3324	41.8858	37.0225	26.5831	26.3442	27.7397	0.00544701	0.0233765	9
ENSMUSG00000053641	Dennd4a	546.966	537.622	515.365	673.061	696.328	656.233	529.968	532.461	621.676	0.00548292	0.0235035	9
ENSMUSG00000108987	Gm45056	28.8673	19.5084	27.4069	52.8301	51.6046	41.1548	37.3628	55.2862	49.247	0.00556408	0.0237926	9
ENSMUSG00000022710	Usp7	11738.3	11424.8	11383.7	12921.3	13760.3	14886.5	11518.1	12897.9	12225.5	0.00580751	0.0247038	9
ENSMUSG00000045639	Zfp629	494.691	508.045	485.433	634.353	611.505	653.737	555.676	508.703	628.831	0.00583659	0.0248153	9
ENSMUSG00000046442	Ppm1e	128.837	132.113	116.545	190.907	204.615	166.469	131.909	144.222	179.869	0.00584271	0.0248372	9
ENSMUSG00000033326	Kdm4a	345.726	355.809	304.781	484.762	439.907	405.935	424.307	382.945	480.711	0.00606157	0.0256123	9
ENSMUSG00000021374	Nup153	12976.8	12995.9	12736	15129.5	15370.2	14594.6	14130.2	14644.6	14538.9	0.00606734	0.0256289	9
ENSMUSG00000037259	Dzank1	162.384	162.08	138.978	269.208	247.832	200.489	165.478	208.154	272.47	0.00613706	0.0258563	9
ENSMUSG00000021180	Rps6ka5	168.083	160.176	146.413	215.764	222.287	220.26	169.766	149.255	190.121	0.00620872	0.026101	9
ENSMUSG00000023272	Creld2	4789.45	4677.49	4550.77	5711.97	5481.22	5347.06	4791.16	4808.34	5055.46	0.00623233	0.0261645	9
ENSMUSG00000087396	4933407K13Rik	155.649	154.022	165.382	199.423	243.628	217.416	181.031	189.824	204.416	0.00624163	0.0261895	9
ENSMUSG00000096370	Gm21992	44.1308	39.0781	31.6706	66.0938	66.9642	59.434	56.5304	63.3897	60.4265	0.00629734	0.0263864	9
ENSMUSG00000091110	Gm2832	110.003	105.286	111.83	161.177	156.308	151.865	127.824	134.686	123.021	0.00630664	0.0264165	9
ENSMUSG00000075224	Lrrc55	23.125	24.0087	24.7081	46.8179	45.5002	38.3687	37.147	45.541	42.5542	0.00643726	0.0268818	9
ENSMUSG00000021216	Tubal3	34.4106	24.8744	25.7138	52.2359	53.391	49.1077	23.2461	37.3761	29.3299	0.00644576	0.026913	9
ENSMUSG00000090707	Gm8237	43.5892	49.2576	48.7595	73.4641	84.0902	74.8623	57.9176	59.4293	64.1742	0.00645583	0.0269377	9
ENSMUSG00000093949	Gm21754	28.1564	32.838	28.9176	52.9533	52.1942	50.7611	29.4368	37.7294	31.8817	0.00651627	0.0271464	9
ENSMUSG00000067700	Gm5862	27.6095	33.1035	26.3171	53.4801	56.9004	49.6897	34.0533	42.8125	48.9071	0.0065678	0.0273174	9
ENSMUSG00000008305	Tle1	136.512	134.029	115.934	184.05	158.034	197.248	176.911	166.778	173.004	0.00665429	0.0276241	9
ENSMUSG00000073294	AU022751	0.546136	0.778951	1.26081	6.77967	5.62377	4.54063	4.80503	5.68575	6.49491	0.00666276	0.0276549	9
ENSMUSG00000037697	Ddhd1	10752.2	10771.7	10385.5	12213.4	12569.1	12339.7	10640.8	11533.6	11066.9	0.00723729	0.0296659	9
ENSMUSG00000030897	Cnga4	77.0471	70.4415	75.9591	113.687	133.335	105.453	90.1885	87.8961	120.287	0.00757902	0.0309061	9
ENSMUSG00000079388	2610042L04Rik	11.0811	11.7052	12.6164	24.7401	29.3928	26.9231	19.5499	25.1418	18.6856	0.00762998	0.0310799	9
ENSMUSG00000023931	Efhb	2971.78	2933.5	2902.83	3319.91	3501.34	3641.96	2846.16	3269.55	3005.6	0.00773002	0.0314444	9
ENSMUSG00000024949	Sf1	10403.7	10736.1	10466.2	12103.7	12291.7	12432.4	10915.5	11482.5	11751.2	0.00784896	0.0318572	9
ENSMUSG00000047221	Fam185a	205.471	188.654	196.794	254.63	264.643	268.568	177.994	220.385	222.585	0.00789764	0.0320398	9
ENSMUSG00000028444	Cntfr	223.382	237.438	303.933	279.956	304.035	347.007	269.435	281.73	353.385	0.00792651	0.0321224	9
ENSMUSG00000060314	Zfp941	106.889	94.8199	92.0926	137.136	144.554	144.575	122.667	119.394	133.252	0.00841067	0.0338102	9
ENSMUSG00000074576	Mocs3	953.26	930.045	935.903	1125.96	1140.57	1108.48	1074.37	1073.94	1088.47	0.00847399	0.0340385	9
ENSMUSG00000055102	Zfp819	153.392	123.605	139.412	190.852	186.455	197.26	122.88	133.709	173.742	0.00855116	0.0342902	9
ENSMUSG00000108280	Gm8703	33.1131	33.1187	30.2608	55.9833	56.8827	53.2436	29.8023	40.1334	38.3733	0.00873695	0.0349149	9
ENSMUSG00000028796	Phc2	621.541	637.684	606.92	773.098	755.013	732.848	736.528	710.696	723.238	0.00874048	0.034915	9
ENSMUSG00000017765	Slc12a4	102.845	102.26	88.7641	137.48	137.834	149.042	141.956	112.895	124.822	0.00911601	0.0361929	9
ENSMUSG00000090793	Gm6650	196.075	217.063	222.19	264.968	279.857	265.879	187.396	237.655	217.981	0.00913053	0.0362451	9
ENSMUSG00000033364	Usp37	3771.87	3597.71	3669.38	4362.65	4179.1	4369.35	4005.74	4072.79	4222.36	0.00919132	0.0364586	9
ENSMUSG00000051435	Fhad1	7479.3	7291.04	7232.91	8076.28	8752.57	9823.91	6630.14	8351.21	7418.99	0.00922916	0.0365808	9
ENSMUSG00000111661	Gm46142	0.40754	0.449049	0.325415	5.22864	3.45394	5.79377	2.28976	4.25321	2.47189	0.00970179	0.0382025	9
ENSMUSG00000101470	Gm21129	34.0726	38.8308	34.9385	75.0712	62.8142	53.7234	42.2064	50.5705	62.1147	0.00972263	0.0382745	9
ENSMUSG00000001052	Sec24b	4315.44	4369.44	4314.41	4910.8	5027.36	5077.94	4065.84	4492.72	4553.87	0.0097466	0.0383515	9
ENSMUSG00000033545	Znrf1	411.598	414.138	378.349	594.528	526.543	479.051	501.822	417.361	573.467	0.00990875	0.038913	9
ENSMUSG00000113707	Gm10457	8.35465	8.53906	9.31967	20.5194	24.2962	20.7121	11.8319	20.2821	14.3938	0.00993422	0.0389954	9
ENSMUSG00000110366	Gm45885	42.7111	29.9121	38.1508	56.452	71.4993	74.6749	43.3764	68.0307	48.5149	0.00997652	0.0391143	9
ENSMUSG00000034312	Iqsec1	3352.24	3575.96	3385.88	3967.05	4160.88	3897.2	3729.93	3926.19	4084.97	0.0099986	0.0391713	9
ENSMUSG00000107125	Gm3822	27.6179	19.0324	17.3882	39.0259	44.8956	45.4392	28.2897	36.0425	39.2123	0.010136	0.0396322	9
ENSMUSG00000047604	Frat2	543.361	494.464	493.763	692.297	586.351	644.003	499.79	564.05	544.494	0.0104788	0.0407398	9
ENSMUSG00000017861	Mybl2	156.272	178.467	149.066	230.37	221.025	224.778	182.828	169.553	225.692	0.0107548	0.0416147	9
ENSMUSG00000040389	Wdr47	675.954	643.722	664.635	871.348	787.517	790.062	721.678	731.219	819.246	0.010838	0.0418473	9
ENSMUSG00000033323	Ctdp1	954.103	924.652	958.164	1112.51	1152.4	1148.82	990.238	1028.22	1072.21	0.0109292	0.04217	9
ENSMUSG00000022974	Paxbp1	1412.09	1418.88	1396.7	1589.28	1701.45	1642	1523.72	1718.93	1712.71	0.0111461	0.0428798	9
ENSMUSG00000010080	Epn3	37.0063	37.7028	44.0497	73.8009	71.3724	53.3227	62.3949	53.711	58.341	0.0114294	0.0437881	9
ENSMUSG00000112832	4930484H19Rik	95.8192	78.973	80.3859	114.7	138.835	125.366	108.318	114.844	106.861	0.0114451	0.0438354	9
ENSMUSG00000031242	2610002M06Rik	31.6699	34.2181	47.7376	63.9455	57.034	65.2888	38.0465	46.9787	42.3005	0.0116209	0.0443915	9
ENSMUSG00000025220	Oga	3541.05	3663.19	3627.56	3930.21	4386.59	4239.74	3973.29	4120.75	4083.29	0.0119511	0.0454194	9
ENSMUSG00000029587	Zfp12	252.481	241.234	235.513	316.553	319.632	307.449	269.773	272.658	283.673	0.0121421	0.0459908	9
ENSMUSG00000027187	Cat	22.5965	25.5518	24.1187	41.9282	39.9191	49.0347	38.6599	35.9499	35.6006	0.0129067	0.048386	9
ENSMUSG00000027134	Lpcat4	861.061	813.223	824.19	1080.53	998.194	989.559	882.132	968.718	1017.15	0.0131047	0.0489884	9
ENSMUSG00000072722	Gm6588	281.988	255.2	261.968	338.888	322.56	394.83	240.596	299.063	326.671	0.0131273	0.0490445	9
ENSMUSG00000045827	Serpinb9	40.4059	31.6058	34.0575	64.4203	60.1963	58.7456	31.3731	34.0547	56.1188	0.0131515	0.049121	9
ENSMUSG00000071769	Rhox3h	9.90612	13.2646	10.9883	22.0189	24.8593	30.0876	16.6221	16.9323	15.0508	0.0132127	0.049307	9
