# Supplementary material for: L-2-hydroxyglutarate regulates centromere and heterochromatin conformation in the male germline
Source: PLoS Genet. 2025 Jul 10;21(7):e1011785. doi: 10.1371/journal.pgen.1011785 (PMC12306753; doi:10.1371/journal.pgen.1011785)
Supplement: S2 Data — (XLSX) [file pgen.1011785.s012.xlsx]

## Sheet: DESeq2_normc_resAnySig_wk6
Ensembl_ID	Gene_Symbol	Ctr_1_normc	Ctr_2_normc	Ctr_3_normc	Ox_4_normc	Ox_5_normc	Ox_6_normc	OxL2HG_7_normc	OxL2HG_8_normc	OxL2HG_9_normc	pvalue	padj	Cluster_Number
ENSMUSG00000101196	Gm6866	528.655	567.691	540.325	716.385	944.172	974.568	348.136	310.089	315.475	9.65187e-34	2.42532e-30	1
ENSMUSG00000114175	Gm48051	3521.11	3546.41	4412.35	5109.96	6128.94	6224.52	2801.94	2370.05	2642.69	5.57693e-29	5.83904e-26	1
ENSMUSG00000054520	Sh3bp2	337.628	311.804	391.049	561.104	650.622	606.227	251.557	267.437	261.179	2.12942e-28	1.98178e-25	1
ENSMUSG00000032846	Zswim6	1298.98	1226.36	1326.09	1426.1	1567.85	1513.92	864.726	824.213	833.153	4.17429e-26	2.76031e-23	1
ENSMUSG00000029471	Camkk2	199.912	242.619	250.931	230.539	333.011	319.009	90.9647	92.2197	82.3792	1.02539e-25	6.44148e-23	1
ENSMUSG00000044457	Stk-ps2	1536.21	1750.46	2084.37	1745.23	2524.53	2400.79	740.071	880.698	937.063	3.32802e-25	1.9006e-22	1
ENSMUSG00000059273	Zc3h4	1063.53	999.857	1110.87	1354.65	1402.3	1461.3	808.575	774.645	801.325	8.23813e-24	3.63171e-21	1
ENSMUSG00000022369	Mtbp	1352.29	1637.68	1566.03	1587.1	1988.44	1954.62	972.536	899.142	896.81	1.31718e-22	5.09201e-20	1
ENSMUSG00000034412	Tbc1d10a	1215.46	1069.99	1117.28	1408	1357.07	1249.73	737.825	774.645	730.179	2.21382e-22	8.42863e-20	1
ENSMUSG00000028271	Gtf2b	3475.8	3567.26	3193.41	3813.41	3770.91	3592.42	2361.71	2380.42	2335.64	4.53662e-22	1.70144e-19	1
ENSMUSG00000019312	Grb7	431.809	367.72	402.954	721.148	708.37	679.676	426.748	421.905	417.513	6.10251e-21	1.94106e-18	1
ENSMUSG00000036206	Sh3bp4	91.5151	88.139	105.318	156.233	192.492	181.978	61.7661	46.1098	54.2954	2.82293e-20	8.2482e-18	1
ENSMUSG00000069925	4932416K20Rik	1121.28	1205.51	1281.21	1285.11	1715.1	1670.69	844.512	766.576	764.816	3.80864e-19	9.76565e-17	1
ENSMUSG00000060565	Gm5591	801.423	906.031	890.163	1026.94	1464.86	1496.38	665.951	605.192	508.317	6.9786e-19	1.70251e-16	1
ENSMUSG00000078129	Actl10	1982.23	1694.54	1767.5	2104.38	1982.66	1755.1	1136.5	1141.22	1184.2	1.44388e-18	3.39082e-16	1
ENSMUSG00000026090	Cracdl	167.037	170.592	216.13	278.171	358.997	311.335	131.393	131.413	134.802	6.60189e-18	1.41788e-15	1
ENSMUSG00000028789	Azin2	1196.8	1069.99	1023.87	1286.06	1267.56	1210.26	723.225	781.562	745.157	1.05875e-17	2.25461e-15	1
ENSMUSG00000048626	Klf17	1520.22	1466.14	1547.71	1619.49	1707.4	1581.89	984.889	1076.66	1084.97	2.3308e-17	4.72326e-15	1
ENSMUSG00000051095	Olfr986	242.559	301.379	324.195	338.187	485.079	383.688	157.223	162.537	173.183	3.06801e-17	5.9762e-15	1
ENSMUSG00000032280	Tle3	1759.22	1598.82	2018.44	2168.21	2597.68	2481.91	1456.56	1300.3	1290.92	6.24666e-17	1.13744e-14	1
ENSMUSG00000007880	Arid1a	2631.72	2606.26	2962.63	3068.45	3553.4	3486.08	2223.58	1910.1	1959.31	5.87376e-16	9.71026e-14	1
ENSMUSG00000024913	Lrp5	10400.7	9108.65	11079.4	14448.7	13322.4	12886.4	9003.26	8365.48	8020.74	7.19032e-16	1.16567e-13	1
ENSMUSG00000091692	4930433I11Rik	2324.3	2417.66	2279.44	2770.27	2999.02	3101.3	2054.01	1898.57	1838.55	1.57903e-15	2.40472e-13	1
ENSMUSG00000056708	Ier5	247.002	239.776	290.31	348.666	392.683	425.346	188.668	199.425	190.97	2.71413e-15	3.98834e-13	1
ENSMUSG00000103906	Tigd5	116.393	118.466	124.55	191.48	188.642	176.497	70.7503	62.2483	85.1876	3.95832e-15	5.68369e-13	1
ENSMUSG00000047674	Pdha2	6409.61	6146.04	6243.05	6819.94	6573.59	6575.32	4853.7	4932.6	4817.31	1.58595e-14	2.06485e-12	1
ENSMUSG00000033953	Ppp3r1	219.458	224.612	270.163	284.839	369.584	344.223	149.362	144.093	167.567	2.15143e-14	2.74422e-12	1
ENSMUSG00000009596	Taf7l	1077.75	1168.55	1181.39	1152.69	1323.38	1318.79	823.174	794.242	793.836	2.63716e-14	3.28052e-12	1
ENSMUSG00000022048	Dpysl2	178.588	166.801	195.982	251.497	299.325	277.352	135.886	118.733	137.611	3.81842e-14	4.65773e-12	1
ENSMUSG00000101454	Gm1988	165.26	170.592	150.192	209.581	273.338	305.854	124.655	124.497	91.7404	3.47616e-13	3.68561e-11	1
ENSMUSG00000031758	Cdyl2	933.809	870.017	925.88	1211.76	1180.94	1135.72	731.087	817.297	790.091	1.35033e-12	1.29016e-10	1
ENSMUSG00000042035	Igsf3	781.876	719.328	901.153	1054.57	1090.47	1124.75	661.459	706.633	691.798	1.42086e-12	1.34729e-10	1
ENSMUSG00000047843	Bri3	2708.13	2301.09	2375.6	2771.23	2606.34	2693.49	1914.75	1798.28	1736.52	2.28151e-12	2.0402e-10	1
ENSMUSG00000033730	Egr3	310.974	394.256	414.86	527.762	678.533	639.115	360.49	348.129	372.579	3.01953e-12	2.60185e-10	1
ENSMUSG00000020315	Sptbn1	4828.09	5064.68	6105.68	6474.13	7734.32	8192.29	4684.12	4790.81	4576.72	3.60671e-12	3.0515e-10	1
ENSMUSG00000103845	Gm19026	344.736	314.647	441.418	488.704	542.827	597.457	290.862	304.325	291.135	5.66419e-12	4.63615e-10	1
ENSMUSG00000028126	Pip5k1a	676.145	674.785	717.992	821.175	919.148	960.317	597.447	578.678	547.634	5.80061e-12	4.73239e-10	1
ENSMUSG00000048696	Mex3d	11179.9	9386.33	10464	11545	10904.7	10631.4	7989.17	7749.91	7492.76	8.71847e-12	6.86764e-10	1
ENSMUSG00000101195	Gm9239	114.616	178.173	154.771	248.639	309.912	386.977	187.544	137.177	138.547	8.97628e-12	7.02667e-10	1
ENSMUSG00000033863	Klf9	2819.2	2542.76	2693.38	3143.71	3138.58	3159.4	2301.07	2292.81	2180.24	2.14153e-11	1.59208e-09	1
ENSMUSG00000027429	Sec23b	832.52	832.108	870.931	1108.87	995.182	1107.21	692.904	736.605	725.498	3.00989e-11	2.16093e-09	1
ENSMUSG00000001995	Sipa1l2	725.013	712.694	790.34	996.46	1004.81	1040.34	641.245	733.146	701.159	4.51211e-11	3.13205e-09	1
ENSMUSG00000109194	Gm44570	159.041	180.069	192.319	152.422	270.451	229.117	87.5956	99.1361	88.9321	6.9036e-11	4.57714e-09	1
ENSMUSG00000102073	Gm6818	344.736	419.845	453.324	397.25	541.864	593.072	271.771	267.437	250.882	7.72666e-11	5.05613e-09	1
ENSMUSG00000023737	1700082M22Rik	69.3027	81.5049	78.7593	77.1638	111.645	101.951	34.8136	34.5824	33.7006	2.37678e-10	1.36981e-08	1
ENSMUSG00000028896	Rcc1	1359.4	1339.14	1415.84	1524.22	1513.95	1391.14	983.766	1042.08	1096.2	2.66074e-10	1.50923e-08	1
ENSMUSG00000035594	Chrna5	788.096	893.711	875.51	834.512	1029.83	1009.65	618.785	614.414	618.78	2.87117e-10	1.61042e-08	1
ENSMUSG00000040811	Eml2	405.154	378.145	377.312	570.631	593.837	561.281	405.411	427.669	390.365	3.60748e-10	1.98356e-08	1
ENSMUSG00000034317	Trim59	4637.95	5046.67	5003.05	5034.7	6023.07	5930.72	4066.46	3883.6	3910.2	4.01422e-10	2.19281e-08	1
ENSMUSG00000009566	Fpgs	1518.44	1305.97	1368.21	1723.32	1647.73	1626.84	1221.85	1127.39	1090.59	5.65737e-10	3.03757e-08	1
ENSMUSG00000030722	Nfatc2ip	2998.67	2766.43	3029.49	3301.85	3120.29	2953.3	2186.52	2288.2	2347.81	5.77794e-10	3.09569e-08	1
ENSMUSG00000011349	Dmrtc2	3063.53	2723.78	2740.09	3244.69	2794.98	2828.33	2161.82	2115.29	2040.76	6.58617e-10	3.49889e-08	1
ENSMUSG00000081297	Gm12209	60.4177	84.3481	90.6648	88.5954	108.758	84.4114	25.8295	41.4989	31.8283	7.50889e-10	3.92273e-08	1
ENSMUSG00000043671	Dpy19l3	134.163	115.623	142.866	197.196	256.976	238.983	128.024	117.58	141.355	7.80055e-10	4.04984e-08	1
ENSMUSG00000028763	Hspg2	239.005	277.685	326.943	321.039	354.185	323.394	188.668	194.814	175.992	1.19422e-09	5.97778e-08	1
ENSMUSG00000055401	Fbxo6	584.63	578.116	552.231	667.8	646.772	568.955	391.934	404.614	436.235	1.40729e-09	6.93382e-08	1
ENSMUSG00000041774	Ydjc	972.014	893.711	1000.98	1085.06	1078.92	1106.12	709.749	772.34	784.474	1.64934e-09	7.97012e-08	1
ENSMUSG00000028613	Lrp8	772.103	975.216	985.407	1209.85	1507.21	1483.23	946.707	1043.24	957.658	2.15756e-09	1.01908e-07	1
ENSMUSG00000022378	Cyrib	377.611	357.295	361.743	456.314	586.137	555.8	332.414	353.893	348.239	2.60628e-09	1.21279e-07	1
ENSMUSG00000055833	1700034H15Rik	446.913	471.97	498.198	553.483	690.083	656.655	361.613	425.363	410.024	2.71521e-09	1.2565e-07	1
ENSMUSG00000020594	Pum2	1353.18	1399.8	1407.59	1681.41	2051.96	2031.35	1421.74	1434.02	1418.23	2.72904e-09	1.26057e-07	1
ENSMUSG00000074923	Pak6	153.71	135.526	156.603	242.923	233.877	237.887	143.747	124.497	148.844	2.95667e-09	1.34837e-07	1
ENSMUSG00000039384	Dusp10	696.581	738.283	781.182	731.627	834.452	900.023	551.403	554.471	528.912	3.29088e-09	1.48997e-07	1
ENSMUSG00000050954	Zfp169	889.384	853.906	864.521	892.623	1054.85	1011.84	708.626	669.745	632.822	3.3261e-09	1.5032e-07	1
ENSMUSG00000037904	Ankrd9	2803.2	2249.91	2593.56	3023.68	2896.04	2692.39	2032.67	1974.65	1975.23	3.99413e-09	1.7577e-07	1
ENSMUSG00000015846	Rxra	475.345	394.256	435.923	492.514	472.567	502.083	294.231	335.449	301.433	4.03438e-09	1.77231e-07	1
ENSMUSG00000032316	Clk3	7083.09	6860.63	7146.95	8022.17	8069.25	7975.23	6325.98	6312.44	6155.97	4.37857e-09	1.91015e-07	1
ENSMUSG00000007033	Hspa1l	6279.89	6002.93	6609.37	6473.18	6784.37	6702.48	5225.42	5110.12	5052.28	6.83975e-09	2.80374e-07	1
ENSMUSG00000072259	Gm5592	128.832	174.383	171.256	169.57	221.365	236.79	99.9489	109.511	99.2295	9.91691e-09	3.95722e-07	1
ENSMUSG00000038214	Bend3	707.243	578.116	684.107	717.337	712.219	654.462	443.593	444.96	501.764	1.2209e-08	4.81615e-07	1
ENSMUSG00000039911	Spsb1	3518.44	3145.52	3328.04	3633.37	3588.05	3492.66	2719.96	2646.7	2758.77	1.24344e-08	4.89734e-07	1
ENSMUSG00000085810	Gm16325	422.035	399.943	391.965	476.32	514.915	598.553	334.66	342.366	341.686	1.27722e-08	4.99905e-07	1
ENSMUSG00000037253	Mex3c	2046.21	2151.35	2186.03	2264.42	2718.95	2770.23	1847.37	1832.87	1819.83	1.58385e-08	6.0393e-07	1
ENSMUSG00000055148	Klf2	2205.25	1790.26	1881.98	2644.53	2294.5	2261.57	1731.7	1587.33	1609.2	1.94463e-08	7.24996e-07	1
ENSMUSG00000107126	Gm40289	286.096	318.438	370.901	408.682	512.028	490.025	304.339	297.408	282.71	2.01499e-08	7.47898e-07	1
ENSMUSG00000030795	Fus	2750.78	2665.97	3038.64	2930.32	3282.95	3285.47	2460.54	2151.02	2101.61	2.02835e-08	7.51552e-07	1
ENSMUSG00000101234	1700007E05Rik	976.457	1156.23	1247.33	995.508	1532.23	1522.69	826.543	797.7	711.456	2.07126e-08	7.59806e-07	1
ENSMUSG00000052713	Zfp608	4013.34	4069.56	4425.17	4878.46	5246.36	5777.25	4156.3	3760.26	3664.94	2.16544e-08	7.85956e-07	1
ENSMUSG00000019878	Hsf2	3896.94	4316.92	4241.1	4214.48	5405.17	5890.16	3315.16	3538.93	3445.88	2.24678e-08	8.11163e-07	1
ENSMUSG00000038121	Fam210a	768.549	735.44	692.349	950.734	1003.84	1069.94	733.333	801.158	738.604	2.29503e-08	8.25028e-07	1
ENSMUSG00000028813	CK137956	5144.39	4979.38	5286.03	6271.22	6054.83	5969.09	4986.21	4413.86	4266.87	3.54665e-08	1.21915e-06	1
ENSMUSG00000089984	Fbxo24	2859.18	2624.27	2839	3127.51	2939.35	2784.48	2041.65	2152.18	2343.13	4.40281e-08	1.49303e-06	1
ENSMUSG00000071076	Jund	784.542	614.13	728.065	795.454	757.455	681.869	469.423	501.444	533.592	7.5027e-08	2.42636e-06	1
ENSMUSG00000000386	Mx1	166.149	215.135	203.309	169.57	269.488	281.737	117.917	130.26	112.335	8.15088e-08	2.62584e-06	1
ENSMUSG00000044647	Csrnp3	588.184	617.921	585.2	615.405	748.793	737.777	484.022	449.571	483.042	8.31021e-08	2.67374e-06	1
ENSMUSG00000032397	Tipin	2205.25	2110.6	2179.62	2466.38	2781.51	2905.07	2133.74	2035.75	1953.7	1.06687e-07	3.36365e-06	1
ENSMUSG00000038668	Lpar1	1349.63	1264.27	1464.37	1763.33	1769	1864.72	1465.54	1421.34	1355.51	1.16601e-07	3.6397e-06	1
ENSMUSG00000003166	Dgcr2	1078.63	1019.76	1200.62	1425.15	1502.4	1474.46	1092.7	1182.72	1130.84	1.18955e-07	3.69937e-06	1
ENSMUSG00000051054	1700014D04Rik	5609.07	5466.51	6049.81	6441.75	6537.98	6723.31	5080.55	5135.48	5136.53	1.20199e-07	3.72733e-06	1
ENSMUSG00000091970	Gm4868	1098.18	1079.47	1094.39	1265.1	1326.27	1272.75	952.322	1005.19	921.149	1.35987e-07	4.12194e-06	1
ENSMUSG00000037536	Fbxo34	1964.46	1968.44	2162.22	2421.61	2439.83	2374.48	1787.85	1872.06	1870.38	1.59221e-07	4.76298e-06	1
ENSMUSG00000032898	Fbxo21	251.444	256.835	267.415	304.844	341.673	340.934	187.544	238.618	175.056	1.68927e-07	5.02343e-06	1
ENSMUSG00000091997	Gm6611	244.336	277.685	320.532	239.112	368.622	379.303	197.652	178.676	155.397	1.71604e-07	5.09099e-06	1
ENSMUSG00000027655	Dhx35	147.49	169.644	194.151	176.238	215.591	207.192	104.441	122.191	102.974	1.83442e-07	5.39757e-06	1
ENSMUSG00000056486	Chn1	5817.87	5883.52	5826.36	6333.14	6674.65	6680.56	5337.72	5176.98	5076.62	1.84157e-07	5.40595e-06	1
ENSMUSG00000110382	Gm29895	160.818	161.114	186.824	181.954	227.14	241.175	117.917	103.747	132.93	1.89007e-07	5.52895e-06	1
ENSMUSG00000111928	Gm48082	224.789	295.692	305.879	340.092	447.543	500.987	274.017	262.826	258.371	1.94508e-07	5.67666e-06	1
ENSMUSG00000078722	Gm12394	283.43	310.856	330.606	276.265	399.42	381.496	186.421	221.327	215.309	2.29289e-07	6.56215e-06	1
ENSMUSG00000053046	Brsk2	1539.76	1460.45	1547.71	1947.19	1884.49	1816.49	1399.28	1530.85	1454.74	3.17922e-07	8.72134e-06	1
ENSMUSG00000053754	Chd8	600.623	613.182	697.844	787.832	875.837	972.375	688.412	583.289	583.207	3.25577e-07	8.90218e-06	1
ENSMUSG00000066894	Vsig10	53.3097	74.8708	61.359	95.2639	111.645	97.5664	42.6748	44.9571	50.5509	3.33915e-07	9.11034e-06	1
ENSMUSG00000043909	Trp53bp1	2637.06	2542.76	2855.48	3227.54	3274.28	3237.23	2522.3	2517.6	2600.56	3.44193e-07	9.32996e-06	1
ENSMUSG00000021127	Zfp36l1	778.322	830.213	875.51	1025.99	1181.9	1248.63	914.139	857.643	721.754	3.48237e-07	9.40915e-06	1
ENSMUSG00000007411	Mark3	2086.19	2141.87	2338.97	2140.58	2551.48	2606.89	1779.99	1685.31	1815.15	3.8069e-07	1.01658e-05	1
ENSMUSG00000019990	Pde7b	66.6372	80.5572	87.0015	83.8322	105.87	93.1814	44.9208	47.2626	34.6367	4.59193e-07	1.20697e-05	1
ENSMUSG00000069189	Zdhhc11	2228.35	2282.14	2147.56	2943.65	2779.58	2486.3	1922.61	2008.08	2191.47	4.64775e-07	1.21655e-05	1
ENSMUSG00000030087	Klf15	11.5504	9.47731	5.49483	18.1001	27.9113	38.3688	4.49208	6.91648	2.80838	5.02792e-07	1.30518e-05	1
ENSMUSG00000066152	Slc31a2	393.604	375.302	360.827	479.177	465.83	436.308	269.525	314.7	335.133	6.21271e-07	1.58169e-05	1
ENSMUSG00000117157	Gm49946	145.713	152.585	167.592	159.091	224.253	187.459	99.9489	122.191	85.1876	6.45575e-07	1.63199e-05	1
ENSMUSG00000015468	Notch4	606.843	579.064	619.085	639.221	717.032	716.949	482.899	514.125	472.744	6.63885e-07	1.67155e-05	1
ENSMUSG00000020214	Glipr1l2	227.455	258.731	223.457	314.371	371.509	351.897	233.588	248.993	234.968	6.70856e-07	1.68573e-05	1
ENSMUSG00000073485	H3f3aos	141.271	166.801	193.235	150.517	241.577	233.502	113.425	84.1505	116.08	6.7846e-07	1.70143e-05	1
ENSMUSG00000073542	Cep76	717.905	718.38	804.077	882.144	954.759	926.333	659.213	665.134	698.351	6.8316e-07	1.71151e-05	1
ENSMUSG00000023026	Dip2b	5376.29	4913.99	5835.51	6713.25	6765.12	6316.6	5182.74	5091.68	5151.51	8.02355e-07	1.96315e-05	1
ENSMUSG00000026202	Tuba4a	1490.01	1342.94	1374.62	1495.64	1484.11	1397.72	1130.88	1120.47	1113.05	8.28154e-07	2.02037e-05	1
ENSMUSG00000101470	Gm21129	48.8673	53.073	38.4638	66.6847	77.9591	89.8926	24.7065	33.4296	36.509	8.54835e-07	2.07539e-05	1
ENSMUSG00000022453	Naga	460.241	518.409	547.652	543.004	604.424	573.34	422.256	383.864	379.131	8.67211e-07	2.10076e-05	1
ENSMUSG00000116096	4933404G15Rik	2384.72	2429.04	2482.75	2679.77	2832.52	2825.04	2179.78	2235.17	2149.35	9.55667e-07	2.28796e-05	1
ENSMUSG00000020538	Srebf1	39.9823	33.1706	44.8745	45.7267	47.1605	50.4276	21.3374	12.6802	13.1058	9.87501e-07	2.3565e-05	1
ENSMUSG00000025373	Rnf41	1636.61	1504.05	1595.33	1605.2	1692.96	1695.9	1257.78	1342.95	1256.28	1.1573e-06	2.70769e-05	1
ENSMUSG00000021009	Ptpn21	311.862	322.229	364.491	455.361	454.28	495.506	360.49	341.213	329.517	1.22131e-06	2.83633e-05	1
ENSMUSG00000097333	Zfp87	429.143	488.082	486.293	545.862	643.885	609.516	411.026	382.712	448.405	1.26204e-06	2.91475e-05	1
ENSMUSG00000017493	Igfbp4	49.7558	80.5572	112.644	71.4479	120.307	118.395	33.6906	40.3461	43.998	1.57602e-06	3.55476e-05	1
ENSMUSG00000044340	Phlpp1	11743.2	11170.9	13453.2	14859.3	15021.1	15085.5	12227.5	11718.8	11489.1	1.84934e-06	4.07632e-05	1
ENSMUSG00000102716	Gm5099	44.4248	51.1775	60.4432	77.1638	116.457	101.951	51.659	51.8736	46.8063	1.89567e-06	4.15657e-05	1
ENSMUSG00000006800	Sulf2	248.779	212.292	225.288	272.455	328.198	311.335	214.497	183.287	183.481	1.91738e-06	4.1932e-05	1
ENSMUSG00000094845	Tmem95	1285.65	1087.05	1269.31	1484.21	1563.03	1453.63	1148.85	1156.2	1076.55	1.92205e-06	4.19977e-05	1
ENSMUSG00000107785	Gm45083	15.1044	16.1114	16.4845	20.0054	27.9113	16.4438	2.24604	4.61098	2.80838	2.20535e-06	4.72431e-05	1
ENSMUSG00000108280	Gm8703	112.839	142.16	147.445	109.553	185.755	187.459	94.3338	71.4702	72.0818	2.27946e-06	4.86233e-05	1
ENSMUSG00000106862	Gm42811	29.3204	36.0138	21.9793	35.2476	42.3482	49.3313	15.7223	8.06922	12.1697	2.35204e-06	4.9833e-05	1
ENSMUSG00000021725	Parp8	760.552	825.474	879.173	822.127	875.837	950.45	650.229	660.523	629.077	2.54108e-06	5.32103e-05	1
ENSMUSG00000018428	Akap1	14992.5	13715.6	15939.6	16409.2	16392.6	15946.1	13052.9	12756.3	12704.2	2.66551e-06	5.54462e-05	1
ENSMUSG00000047635	Mtrfr	27.5434	24.641	45.7903	43.8214	72.1844	55.9088	16.8453	20.7494	19.6587	2.90047e-06	5.97893e-05	1
ENSMUSG00000022744	Cldnd1	2404.27	2367.43	2436.04	2852.2	3000.95	2815.17	2354.97	2334.31	2389.93	3.06561e-06	6.29351e-05	1
ENSMUSG00000066278	Vps37b	399.823	400.89	467.977	485.846	476.417	479.062	336.906	321.616	343.559	3.11485e-06	6.37897e-05	1
ENSMUSG00000100721	Gm9271	312.75	382.883	441.418	355.334	512.028	540.452	302.093	272.048	262.116	3.31976e-06	6.72487e-05	1
ENSMUSG00000033383	Rtp1	151.933	158.271	154.771	177.191	193.454	161.149	104.441	100.289	111.399	3.32122e-06	6.72487e-05	1
ENSMUSG00000056215	Lrguk	3103.52	3208.07	3210.81	3520.95	3741.08	3902.66	2955.79	3047.86	2924.46	3.70577e-06	7.4139e-05	1
ENSMUSG00000081436	Gm5912	224.789	256.835	253.678	251.497	316.649	323.394	199.898	187.898	173.183	3.78924e-06	7.55084e-05	1
ENSMUSG00000024242	Map4k3	869.837	1049.14	1100.8	990.745	1285.84	1327.56	763.654	844.963	825.664	4.02768e-06	7.95657e-05	1
ENSMUSG00000047227	Gm527	2321.64	2361.75	2309.66	2341.59	2678.52	2749.4	2016.95	2031.14	1926.55	4.28363e-06	8.41714e-05	1
ENSMUSG00000014030	Pax5	262.995	331.706	382.807	409.635	449.468	486.736	299.847	306.63	283.646	4.28467e-06	8.41714e-05	1
ENSMUSG00000004266	Ptpn6	59.5292	48.3343	69.6012	67.6374	100.096	96.4702	42.6748	35.7351	38.3812	4.46017e-06	8.69473e-05	1
ENSMUSG00000001630	Stk38l	312.75	305.17	393.796	350.571	463.905	447.271	234.711	267.437	288.327	4.50136e-06	8.76145e-05	1
ENSMUSG00000012819	Cdh23	2670.82	2502.96	3339.03	3650.51	3615.96	3634.07	2752.52	2734.31	2717.58	5.05562e-06	9.71979e-05	1
ENSMUSG00000113584	Gm46355	51.5328	37.9093	43.0429	52.3951	65.4472	59.1976	23.5834	25.3604	20.5948	5.60181e-06	0.000106316	1
ENSMUSG00000022788	Fgd4	83.5186	113.728	97.0754	113.364	133.782	143.609	56.151	81.845	64.5928	6.20181e-06	0.000116472	1
ENSMUSG00000007029	Vars	11821.4	10085.8	11607.8	12923.5	10995.1	10706	8880.85	8918.8	8800.53	6.92647e-06	0.000128639	1
ENSMUSG00000110014	Gm5361	254.998	315.595	348.922	246.734	430.219	442.886	213.374	221.327	188.162	6.9398e-06	0.000128791	1
ENSMUSG00000053742	Gm5114	430.92	526.939	528.42	428.688	683.346	651.174	393.057	343.518	355.728	8.24545e-06	0.000150794	1
ENSMUSG00000028909	Ptpru	42.6478	34.1183	48.5377	56.2057	86.6213	63.5826	19.0914	25.3604	36.509	8.44419e-06	0.000154093	1
ENSMUSG00000026837	Col5a1	320.747	368.668	429.513	471.556	538.977	585.398	409.903	373.49	377.259	8.48984e-06	0.000154813	1
ENSMUSG00000001918	Slc1a5	138.605	126.048	153.855	204.817	215.591	190.748	123.532	140.635	131.058	8.94326e-06	0.000162492	1
ENSMUSG00000117383	4930415O11Rik	178.588	192.389	189.572	203.865	219.441	212.673	123.532	151.01	127.313	8.99326e-06	0.000163047	1
ENSMUSG00000034485	Uaca	1278.55	1431.07	1529.4	1544.23	2029.83	1969.96	1444.2	1334.88	1245.98	9.48677e-06	0.00016991	1
ENSMUSG00000113961	Gm48498	144.825	170.592	196.898	197.196	276.226	274.063	145.993	165.995	147.908	1.08516e-05	0.000191591	1
ENSMUSG00000049287	Iba57	218.57	225.56	221.625	244.828	328.198	315.721	176.314	210.953	188.162	1.14044e-05	0.000200119	1
ENSMUSG00000043415	Otud1	206.131	186.703	206.056	250.544	245.427	234.598	149.362	161.384	162.886	1.15791e-05	0.000202901	1
ENSMUSG00000041124	Msantd4	130.609	151.637	140.118	196.244	207.891	243.368	124.655	163.69	144.164	1.2322e-05	0.000212803	1
ENSMUSG00000042404	Dennd4b	3105.29	3076.34	3307.89	4094.44	3807.49	3451	3007.45	3004.06	2972.2	1.28513e-05	0.000220397	1
ENSMUSG00000042390	Gatad2b	2010.67	2063.21	2195.19	2377.79	2569.76	2594.83	2014.7	2056.5	1700.01	1.3129e-05	0.000224121	1
ENSMUSG00000047604	Frat2	2587.3	1923.89	2236.4	3248.5	2922.02	2704.45	2153.95	2270.91	2278.53	1.34693e-05	0.000228532	1
ENSMUSG00000023913	Pla2g7	1156.82	1287.97	1393.86	1272.73	1487	1407.59	1079.22	975.223	1053.14	1.48341e-05	0.000248999	1
ENSMUSG00000022064	Pibf1	858.287	1086.1	1042.19	1131.74	1567.85	1534.75	1082.59	1087.04	1013.83	1.50557e-05	0.00025255	1
ENSMUSG00000031026	Trim66	1246.56	1200.78	1436.9	1344.17	1470.64	1405.39	1082.59	1058.22	1069.99	1.54085e-05	0.000257265	1
ENSMUSG00000113684	Gm48418	73.7451	79.6094	89.749	90.5007	157.843	158.957	66.2582	78.3867	74.8902	1.60328e-05	0.000266098	1
ENSMUSG00000043019	Edem3	339.405	397.099	458.819	453.456	646.772	695.024	434.609	423.058	397.854	1.65709e-05	0.000273944	1
ENSMUSG00000028347	Tmeff1	686.807	680.471	769.277	683.042	817.127	894.541	574.987	592.511	538.273	1.68745e-05	0.000278229	1
ENSMUSG00000045751	Mms22l	213.239	256.835	241.773	268.644	351.297	308.047	178.56	200.578	222.798	2.03894e-05	0.00032696	1
ENSMUSG00000031561	Tenm3	847.625	816.944	957.017	962.165	1088.54	1128.04	827.666	783.867	768.56	2.21267e-05	0.000350407	1
ENSMUSG00000054720	Lrrc8c	402.489	391.413	467.977	488.704	439.844	469.196	288.616	348.129	342.622	2.27662e-05	0.00035799	1
ENSMUSG00000056515	Rab31	674.368	656.778	663.959	823.08	753.605	788.205	624.4	574.067	602.866	2.32526e-05	0.000364603	1
ENSMUSG00000023044	Csad	188.361	186.703	187.74	254.355	265.639	294.892	178.56	212.105	201.267	2.33867e-05	0.000365725	1
ENSMUSG00000042308	Setd1a	111.062	132.682	126.381	178.143	190.567	195.133	121.286	132.566	136.675	2.91747e-05	0.000439773	1
ENSMUSG00000033326	Kdm4a	487.784	513.67	580.621	655.416	666.021	685.157	493.006	524.499	511.125	3.00185e-05	0.00045114	1
ENSMUSG00000029001	Fbxo44	1409.15	1436.76	1494.59	1556.61	1586.13	1614.78	1254.41	1268.02	1278.75	3.03548e-05	0.000454833	1
ENSMUSG00000050043	Tmx2	1248.34	1313.56	1328.83	1382.28	1471.6	1360.45	1023.07	1136.61	1134.59	3.06948e-05	0.000459106	1
ENSMUSG00000026773	Pfkfb3	1346.07	1309.76	1398.44	1516.6	1592.87	1577.51	1258.91	1261.1	1231.01	3.20329e-05	0.00047685	1
ENSMUSG00000112622	Gm47164	696.581	925.934	1002.81	846.896	1332.04	1248.63	512.098	602.886	602.866	3.26893e-05	0.000484612	1
ENSMUSG00000066952	Myo1h	83.5186	125.101	112.644	110.506	151.106	147.994	74.1194	74.9285	74.8902	3.69353e-05	0.000540542	1
ENSMUSG00000112957	4930547H16Rik	1045.76	994.17	938.701	1227	1235.8	1255.21	1056.76	947.557	1021.31	3.83392e-05	0.000557839	1
ENSMUSG00000037890	Wdr19	3382.5	3334.12	3241.95	3712.43	3365.72	3373.17	2657.07	2927.97	2852.38	3.8842e-05	0.000562873	1
ENSMUSG00000060314	Zfp941	254.11	279.581	287.563	269.597	388.833	356.282	236.957	212.105	214.373	4.02539e-05	0.000580322	1
ENSMUSG00000038838	Vars2	916.039	672.889	830.636	1144.12	1038.49	985.53	825.42	741.216	794.772	4.07729e-05	0.000586794	1
ENSMUSG00000028710	Atpaf1	302.089	326.967	343.427	398.203	434.069	454.944	291.985	318.158	339.814	4.44609e-05	0.0006337	1
ENSMUSG00000021281	Tnfaip2	3366.51	2935.12	3179.68	3702.91	3507.2	3385.23	2781.72	2816.16	2859.87	4.5409e-05	0.000644654	1
ENSMUSG00000030652	Coq7	109.285	97.6163	117.223	125.748	160.731	135.935	88.7187	81.845	75.8263	4.57961e-05	0.000649416	1
ENSMUSG00000059883	Irak4	194.581	227.456	209.719	257.213	283.925	319.009	185.298	192.509	213.437	4.63143e-05	0.000655284	1
ENSMUSG00000092555	Stk-ps1	30.2089	42.6479	48.5377	41.9161	83.7339	64.6789	28.0755	18.4439	28.0838	4.64486e-05	0.000656814	1
ENSMUSG00000015305	Sash1	209.685	246.41	289.395	288.65	333.011	348.608	227.973	210.953	210.629	5.09623e-05	0.000712225	1
ENSMUSG00000047746	Fbxo40	27.5434	32.2229	40.2954	33.3424	51.9728	48.2351	21.3374	16.1384	11.2335	5.87508e-05	0.000801026	1
ENSMUSG00000107144	4930413E15Rik	152.821	142.16	148.361	151.47	183.83	190.748	88.7187	104.9	125.441	6.01836e-05	0.000818341	1
ENSMUSG00000070719	Pla2g4d	445.136	451.12	549.483	506.804	546.676	492.217	361.613	357.351	399.726	6.04827e-05	0.000821963	1
ENSMUSG00000109238	Gm35060	690.361	694.687	679.528	709.716	762.267	710.371	524.451	584.442	574.782	6.25152e-05	0.000845469	1
ENSMUSG00000059136	Olfr539	50.6443	70.1321	54.9483	55.2531	86.6213	75.6414	26.9525	36.8879	36.509	6.36832e-05	0.000858033	1
ENSMUSG00000032220	Myo1e	408.708	446.381	511.935	544.91	644.847	648.981	452.577	476.084	486.786	6.39499e-05	0.000860703	1
ENSMUSG00000026604	Ptpn14	557.087	557.266	609.011	691.616	715.107	665.425	568.249	508.361	494.275	6.52532e-05	0.00087713	1
ENSMUSG00000069441	Dsg1a	1721.9	1907.78	1989.13	2065.32	2669.86	2616.75	1922.61	1953.9	2018.29	6.58593e-05	0.000881718	1
ENSMUSG00000029192	Tbc1d14	3263.44	3303.79	3460.83	3640.99	3748.78	3537.6	2869.32	2989.07	3081.73	6.66309e-05	0.000890384	1
ENSMUSG00000028041	Adam15	153.71	166.801	167.592	222.918	246.389	222.539	152.731	160.232	176.928	6.79756e-05	0.000904951	1
ENSMUSG00000060260	Pwwp2b	6859.19	6006.72	6613.95	7864.99	7113.53	7028.07	5996.93	5959.7	5633.61	7.16322e-05	0.000948353	1
ENSMUSG00000034006	Slc66a2	549.979	531.677	701.507	766.874	789.216	767.376	553.649	556.776	630.95	7.36654e-05	0.000970668	1
ENSMUSG00000056602	Fry	645.936	620.764	763.782	758.301	840.226	772.857	585.094	607.497	577.59	7.95111e-05	0.00103736	1
ENSMUSG00000017677	Wsb1	476.234	544.946	518.346	497.278	680.458	692.831	430.117	442.654	438.107	8.03755e-05	0.00104701	1
ENSMUSG00000041757	Plekha6	5043.1	4981.28	6098.35	6131.18	6315.65	6374.7	5055.84	4983.32	4815.44	8.15643e-05	0.00106084	1
ENSMUSG00000055305	Zfp93	417.593	415.106	457.903	489.656	520.69	528.393	368.351	389.628	387.557	8.24566e-05	0.00106913	1
ENSMUSG00000039264	Gimap3	30.2089	19.9024	29.3058	27.6265	43.3106	50.4276	13.4763	13.833	14.0419	8.33726e-05	0.00107933	1
ENSMUSG00000035064	Eef2k	882.276	868.122	956.101	1010.75	1015.39	1060.08	822.051	818.45	778.858	8.49118e-05	0.00109756	1
ENSMUSG00000021278	Amn	223.012	176.278	172.171	286.744	247.352	226.924	174.068	146.399	177.864	8.7388e-05	0.0011261	1
ENSMUSG00000112557	Gm47626	129.72	189.546	183.161	185.765	289.7	315.721	169.576	159.079	178.8	8.8087e-05	0.00113336	1
ENSMUSG00000024969	Mark2	275.434	284.319	308.627	370.577	359.96	409.998	286.37	299.714	247.138	8.93239e-05	0.00114458	1
ENSMUSG00000006356	Crip2	2055.09	1834.81	2105.44	2587.37	2377.27	2305.42	2040.53	1943.53	1918.12	9.24376e-05	0.00117967	1
ENSMUSG00000112689	Gm47476	132.386	183.86	187.74	179.096	280.075	237.887	149.362	142.94	133.866	9.30037e-05	0.00118629	1
ENSMUSG00000031651	Triml1	3850.74	3820.31	4001.15	4283.07	4675.62	4709.5	3991.22	3601.18	3575.07	9.37534e-05	0.00119283	1
ENSMUSG00000078903	Gm14391	31.9858	69.1844	65.0222	50.4899	89.5086	88.7964	28.0755	35.7351	31.8283	0.000100871	0.00126861	1
ENSMUSG00000031709	Tbc1d9	1590.41	1427.28	1572.44	1691.89	1792.1	1739.75	1340.89	1360.24	1460.36	0.000103238	0.00129514	1
ENSMUSG00000022674	Ube2v2	2047.98	2373.12	1992.79	1971.96	2615.96	2586.06	1768.76	1706.06	1817.96	0.00010505	0.00131525	1
ENSMUSG00000110332	Gm19935	1536.21	1443.39	1474.45	1649.97	1539.93	1648.76	1288.1	1291.08	1322.75	0.000107802	0.00134702	1
ENSMUSG00000074505	Fat3	1149.71	1181.82	1386.53	1273.68	1492.77	1507.35	1067.99	1088.19	1086.84	0.000107995	0.00134829	1
ENSMUSG00000112226	Gm48786	63.0832	72.9753	92.4964	72.4006	124.157	119.491	48.2899	56.4845	56.1676	0.000124998	0.00152621	1
ENSMUSG00000048312	Gm4884	188.361	203.762	241.773	201.007	312.799	291.603	171.822	176.37	159.142	0.000130704	0.00158739	1
ENSMUSG00000020961	Ston2	2666.38	2550.35	2773.98	2957.94	2960.52	2939.05	2523.43	2402.32	2347.81	0.000134404	0.00162448	1
ENSMUSG00000112500	4933411E08Rik	245.225	253.044	261.005	302.939	324.349	289.41	220.112	206.342	222.798	0.000134639	0.00162654	1
ENSMUSG00000021221	Dpf3	1685.48	1542.91	1660.36	1682.36	1830.6	1880.07	1532.92	1394.82	1305.9	0.000137017	0.0016513	1
ENSMUSG00000034390	Cmip	221.235	205.658	222.541	293.413	289.7	253.234	180.806	187.898	215.309	0.000139295	0.00167555	1
ENSMUSG00000054117	Zdhhc25	2014.22	1849.02	1926.86	2300.62	2181.89	2146.46	1746.3	1819.03	1848.85	0.000147262	0.00175791	1
ENSMUSG00000044562	Rasip1	82.6301	90.0345	80.5909	94.3113	111.645	115.106	66.2582	56.4845	59.9121	0.00014834	0.00176859	1
ENSMUSG00000072720	Myo18b	1527.32	1398.85	1668.6	1856.69	1934.54	1857.05	1640.73	1467.45	1499.68	0.000149166	0.00177727	1
ENSMUSG00000024420	Zfp521	33.7628	33.1706	52.2009	41.9161	86.6213	84.4114	33.6906	32.2769	30.8922	0.000153759	0.00182506	1
ENSMUSG00000023805	Synj2	1376.28	1390.32	1639.29	1546.13	1710.29	1714.54	1273.51	1344.1	1240.37	0.000154348	0.00183119	1
ENSMUSG00000114965	Gm47906	6.21947	8.52958	8.24225	10.479	16.3618	15.3475	3.36906	1.15275	0.936127	0.000159584	0.00188264	1
ENSMUSG00000032038	St3gal4	210.573	239.776	243.604	262.928	322.424	308.047	221.235	183.287	215.309	0.000161136	0.00189613	1
ENSMUSG00000010048	Ifrd2	95.9575	92.8777	97.9912	114.317	130.894	110.721	65.1352	69.1648	75.8263	0.000166121	0.00194605	1
ENSMUSG00000033060	Lmo7	220.347	236.933	251.847	264.834	276.226	299.277	211.128	189.05	183.481	0.00016666	0.00195055	1
ENSMUSG00000023075	Akirin1	2987.12	2743.68	2753.83	3203.73	3105.85	3322.74	2681.77	2657.08	2611.79	0.000169793	0.00198261	1
ENSMUSG00000040205	Cuzd1	63.9717	75.8185	79.6751	65.7321	111.645	105.24	35.9367	56.4845	50.5509	0.00017509	0.00203499	1
ENSMUSG00000029123	Stk32b	93.2921	121.31	92.4964	136.227	164.58	151.283	103.318	96.8307	93.6127	0.000183624	0.00211076	1
ENSMUSG00000034751	Mast4	188.361	238.828	240.857	232.444	244.464	256.523	142.624	165.995	183.481	0.000185242	0.00212281	1
ENSMUSG00000086277	4930558K02Rik	950.69	975.216	928.627	1059.33	1083.73	1101.73	884.94	856.49	865.917	0.000194979	0.00221693	1
ENSMUSG00000035934	Pknox2	4736.57	4767.09	5314.42	5611.04	6125.09	6167.51	5298.41	4921.07	4749.91	0.000201068	0.00227998	1
ENSMUSG00000038859	Baiap2l1	168.814	194.285	155.687	178.143	236.765	226.924	142.624	144.093	130.122	0.000204216	0.00230849	1
ENSMUSG00000000411	Tssk3	3114.18	2938.91	3147.62	3347.57	3346.47	3446.62	2886.16	2803.48	2726	0.000204225	0.00230849	1
ENSMUSG00000085779	Atcayos	83.5186	90.0345	92.4964	82.8796	121.27	117.299	52.782	66.8593	60.8483	0.000206193	0.0023271	1
ENSMUSG00000031297	Slc7a3	51.5328	52.1252	49.4535	77.1638	78.9216	85.5076	43.7978	33.4296	53.3592	0.00020766	0.00233994	1
ENSMUSG00000094920	Gm6605	103.066	124.153	142.866	143.848	161.693	190.748	110.056	106.053	90.8043	0.000211466	0.00237644	1
ENSMUSG00000109196	Gm44715	53.3097	81.5049	75.0961	68.59	104.908	110.721	51.659	50.7208	43.998	0.000219198	0.00245557	1
ENSMUSG00000104377	Gm37515	131.497	158.271	196.898	160.043	245.427	264.197	126.901	142.94	135.738	0.000228185	0.0025371	1
ENSMUSG00000021133	Susd6	207.908	195.233	186.824	206.723	233.877	217.058	151.608	141.788	156.333	0.000229813	0.00255181	1
ENSMUSG00000017466	Timp2	1011.11	980.902	966.175	1156.5	1149.18	1192.72	961.306	933.724	976.38	0.000230663	0.00256011	1
ENSMUSG00000036817	Sun1	3890.72	3717.95	4326.27	4392.62	4402.29	4348.83	3507.19	3618.47	3621.88	0.000232083	0.00257363	1
ENSMUSG00000006269	Atp6v1b1	725.013	641.614	734.476	837.37	795.953	801.36	647.983	640.927	612.227	0.00024171	0.00267068	1
ENSMUSG00000070407	Hs3st3b1	135.94	99.5118	108.065	113.364	144.369	115.106	81.9805	72.623	71.1456	0.000241794	0.00267068	1
ENSMUSG00000023800	Tiam2	31.9858	36.0138	46.7061	64.7795	63.5223	86.6039	35.9367	44.9571	43.998	0.000242837	0.00267646	1
ENSMUSG00000022229	Atp12a	28.4319	23.6933	39.3796	33.3424	37.5359	49.3313	14.5993	17.2912	14.0419	0.00024285	0.00267646	1
ENSMUSG00000029217	Tec	23.9894	29.3797	31.1374	40.0108	30.7987	42.7538	19.0914	12.6802	11.2335	0.000251286	0.00275254	1
ENSMUSG00000002546	Golga2	988.007	979.007	1099.88	1101.25	1230.02	1292.48	984.889	968.307	879.959	0.000253232	0.00276782	1
ENSMUSG00000032185	Carm1	1338.07	1360.94	1539.47	1673.79	1796.91	1697	1454.31	1416.72	1455.68	0.000259814	0.00282135	1
ENSMUSG00000004902	Slc25a18	15.1044	13.2682	18.3161	32.3897	35.611	36.1763	15.7223	9.22197	17.7864	0.000266759	0.00288306	1
ENSMUSG00000000881	Dlg3	197.246	208.501	261.92	223.87	276.226	271.87	181.929	168.301	167.567	0.000268801	0.0028989	1
ENSMUSG00000029723	Tsc22d4	9939.6	8565.6	9089.37	10605.7	9532.19	8658.2	7039.09	7649.62	8124.65	0.000269682	0.00290715	1
ENSMUSG00000032572	Col6a4	1659.71	1464.24	1567.86	1993.87	1842.15	1811.01	1603.67	1553.9	1542.74	0.000271747	0.00292189	1
ENSMUSG00000028630	Dyrk2	1637.5	1586.5	1631.05	1963.39	1822.9	1786.89	1529.55	1457.07	1578.31	0.000281031	0.00300628	1
ENSMUSG00000105382	Gm43339	19.5469	12.3205	27.4742	38.1056	42.3482	53.7163	19.0914	23.0549	24.3393	0.00028784	0.00306736	1
ENSMUSG00000025151	Maged1	948.913	867.174	1033.03	1105.06	1043.31	1051.31	802.96	871.476	835.025	0.000296748	0.0031516	1
ENSMUSG00000018750	Zbtb4	138.605	139.317	192.319	161.949	249.277	217.058	135.886	138.33	115.144	0.000298473	0.00316324	1
ENSMUSG00000027452	Acss1	23.1009	18.0069	16.4845	20.0054	29.8362	31.7913	10.1072	9.22197	5.61676	0.000299132	0.00316888	1
ENSMUSG00000114185	Gm47662	155.487	174.383	169.424	142.896	197.304	243.368	106.687	127.955	125.441	0.000306825	0.00323673	1
ENSMUSG00000034300	Fam53c	2649.49	2528.55	2822.51	2884.59	2913.36	2697.88	2333.64	2364.28	2302.87	0.00030707	0.00323796	1
ENSMUSG00000064329	Scn1a	74.6336	85.2958	92.4964	91.4533	100.096	104.144	48.2899	72.623	46.8063	0.000307875	0.00324508	1
ENSMUSG00000071291	Zfp58	332.297	339.288	369.985	392.487	487.004	465.907	352.629	345.824	326.708	0.000308225	0.00324731	1
ENSMUSG00000034040	Galnt17	348.29	366.772	424.934	422.019	410.97	434.116	318.938	315.852	302.369	0.000324777	0.00340041	1
ENSMUSG00000031158	Timm17b	589.073	487.134	484.461	593.494	505.291	544.837	381.827	419.6	429.682	0.000331952	0.00346399	1
ENSMUSG00000063296	Tmem117	36.4283	35.0661	47.6219	63.8268	70.2595	75.6414	40.4288	38.0406	42.1257	0.000335174	0.00349004	1
ENSMUSG00000092032	Vmn2r59	23.9894	44.5434	32.969	35.2476	71.2219	60.2938	21.3374	27.6659	21.5309	0.00033542	0.00349004	1
ENSMUSG00000021113	Snapc1	191.027	224.612	255.51	240.065	277.188	310.239	187.544	194.814	179.736	0.000336599	0.00350085	1
ENSMUSG00000104072	4930448I06Rik	63.9717	51.1775	51.2851	65.7321	70.2595	59.1976	32.5676	25.3604	40.2535	0.000346106	0.00358194	1
ENSMUSG00000095493	A630023A22Rik	170.591	186.703	159.35	174.333	252.164	190.748	133.639	138.33	129.186	0.000356616	0.00367708	1
ENSMUSG00000028716	Pdzk1ip1	3485.57	3125.62	3197.08	3565.73	3255.03	3319.45	2856.97	2823.07	2733.49	0.000361651	0.00372137	1
ENSMUSG00000028633	Ctps	135.94	145.951	152.024	164.807	189.604	186.363	88.7187	133.719	124.505	0.00036493	0.00374437	1
ENSMUSG00000112788	Gm47821	54.1982	72.9753	75.0961	60.9689	99.1332	108.529	46.0439	42.6516	49.6147	0.000391857	0.00399013	1
ENSMUSG00000102004	4933402C06Rik	375.834	455.859	423.102	462.983	597.687	554.703	428.994	410.378	381.94	0.000408437	0.00413505	1
ENSMUSG00000017802	Retreg3	876.057	727.858	777.519	1107.92	982.67	794.783	663.705	730.841	738.604	0.000408883	0.0041379	1
ENSMUSG00000109064	Gm39128	15.1044	18.0069	22.8951	25.7213	45.2356	35.0801	13.4763	13.833	13.1058	0.000409381	0.00414127	1
ENSMUSG00000027176	Cstf3	782.765	869.07	743.634	848.801	852.738	906.6	691.781	681.273	680.564	0.000415392	0.00418713	1
ENSMUSG00000112342	Gm47031	110.173	132.682	156.603	115.269	198.266	160.053	80.8575	99.1361	98.2933	0.000426445	0.00427773	1
ENSMUSG00000106948	Gm42785	75.5221	91.9299	103.486	100.027	124.157	129.358	61.7661	88.7614	50.5509	0.000434719	0.00434858	1
ENSMUSG00000046605	B3gntl1	65.7487	90.0345	103.486	118.127	116.457	117.299	61.7661	72.623	73.954	0.000439466	0.00439082	1
ENSMUSG00000021690	Jmy	1848.96	1934.32	2099.03	2152.01	2470.63	2533.44	2071.97	1893.96	1926.55	0.000442155	0.00441242	1
ENSMUSG00000115709	4930431P22Rik	79.0761	71.0799	82.4225	100.027	96.2459	88.7964	52.782	49.5681	61.7844	0.000444046	0.00442777	1
ENSMUSG00000048787	Dcun1d3	1646.38	1644.31	1629.22	1723.32	1746.86	1738.66	1471.16	1414.42	1454.74	0.00045211	0.00449748	1
ENSMUSG00000028701	Lurap1	1026.21	829.265	913.058	1131.74	1059.67	1086.39	878.202	827.672	882.768	0.000458607	0.00455129	1
ENSMUSG00000040624	Plekhg1	179.476	214.187	220.709	213.391	240.615	266.389	159.469	161.384	171.311	0.00046339	0.00458789	1
ENSMUSG00000009569	Mrtfb	341.182	363.929	399.291	402.966	405.195	412.191	317.815	291.645	304.241	0.000484325	0.00475581	1
ENSMUSG00000112667	Gm48270	25.7664	44.5434	27.4742	42.8688	51.9728	62.4863	21.3374	28.8186	20.5948	0.000504646	0.00494184	1
ENSMUSG00000039202	Abhd2	4578.42	4334.92	4643.13	4622.2	4847.9	4765.41	4005.82	3963.14	4089	0.000510219	0.00497943	1
ENSMUSG00000062511	4930512M02Rik	79.9646	84.3481	98.907	100.98	94.3209	93.1814	61.7661	62.2483	49.6147	0.000559714	0.00539904	1
ENSMUSG00000053025	Sv2b	249.667	222.717	271.994	327.708	311.837	355.186	276.263	243.229	248.074	0.000569717	0.00547242	1
ENSMUSG00000026926	Pmpca	3123.06	2916.17	3102.75	3428.55	3291.61	3307.39	2844.61	2821.92	2766.26	0.000570504	0.00547789	1
ENSMUSG00000031570	Plpp5	59.5292	69.1844	72.3486	76.2111	96.2459	69.0639	38.1827	49.5681	44.9341	0.000571613	0.00548434	1
ENSMUSG00000022672	Prkdc	408.708	508.932	582.452	463.935	615.973	623.767	403.165	414.989	379.131	0.00057394	0.00550457	1
ENSMUSG00000024143	Rhoq	20.4354	45.4911	31.1374	51.4425	55.8226	71.2564	31.4446	28.8186	30.8922	0.000574391	0.00550679	1
ENSMUSG00000041068	4930596D02Rik	1998.23	2044.26	2036.75	2314.91	2310.86	2407.37	2121.39	1859.38	1840.43	0.000577368	0.0055269	1
ENSMUSG00000001924	Uba1	4135.95	3636.45	4360.15	4688.89	4240.59	4153.7	3544.25	3547	3498.31	0.000587215	0.00560833	1
ENSMUSG00000068587	Mgam	340.294	330.758	378.228	355.334	415.782	379.303	269.525	298.561	286.455	0.000611616	0.00580389	1
ENSMUSG00000045671	Spred2	26.6549	37.9093	27.4742	39.0582	51.0103	35.0801	16.8453	17.2912	18.7225	0.000647722	0.00610764	1
ENSMUSG00000006850	Tmco6	66.6372	41.7002	50.3693	82.8796	90.4711	95.3739	57.2741	65.7065	49.6147	0.000654312	0.00615558	1
ENSMUSG00000040964	Arhgef10l	877.834	697.53	813.235	1076.48	910.486	859.461	688.412	731.994	746.093	0.000658647	0.00618941	1
ENSMUSG00000048878	Hexim1	38.2053	35.0661	39.3796	57.1583	67.3721	80.0264	38.1827	47.2626	42.1257	0.000663552	0.00622387	1
ENSMUSG00000038608	Dock10	13.3274	6.63412	16.4845	17.1475	20.2116	26.31	7.86115	2.30549	5.61676	0.000665343	0.00623368	1
ENSMUSG00000052031	Tagap1	302.977	309.908	317.785	415.351	381.134	358.474	291.985	288.186	304.241	0.000692633	0.00644133	1
ENSMUSG00000103044	Gm37307	1.77699	0.947731	1.83161	1.90528	8.66213	8.77001	0	0	0	0.000698807	0.00648195	1
ENSMUSG00000090353	Gm17555	55.9752	60.6548	76.9277	80.0217	109.72	96.4702	56.151	55.3318	58.0399	0.000743959	0.00683768	1
ENSMUSG00000025287	Acot9	2627.28	2648.91	2651.26	2788.37	2786.32	2709.93	2281.98	2346.99	2404.91	0.000750311	0.00688598	1
ENSMUSG00000029068	Ccnl2	1842.74	1988.34	2134.74	2267.28	2373.42	2439.16	1943.95	2026.53	2018.29	0.000780321	0.00711979	1
ENSMUSG00000031517	Gpm6a	65.7487	83.4004	87.9173	99.0745	82.7714	103.048	49.4129	50.7208	63.6566	0.000785962	0.00715826	1
ENSMUSG00000022664	Slc35a5	1571.75	1577.97	1583.43	1758.57	1655.43	1735.37	1398.16	1469.75	1416.36	0.000788015	0.00717176	1
ENSMUSG00000047417	Rexo1	2302.09	2067.95	2240.98	2506.39	2213.65	2217.72	1930.47	1960.82	1778.64	0.000801694	0.00727526	1
ENSMUSG00000033510	Otud7a	440.694	411.315	460.65	570.631	496.629	538.26	436.855	426.516	395.046	0.000802481	0.00727969	1
ENSMUSG00000110081	Gm19164	10.6619	8.52958	12.8213	19.0528	28.8738	35.0801	14.5993	11.5275	9.36127	0.000828958	0.00749013	1
ENSMUSG00000078350	Smim1	37.3168	30.3274	43.9587	45.7267	50.0478	60.2938	26.9525	27.6659	19.6587	0.000882262	0.00790425	1
ENSMUSG00000060780	Lrrtm1	27.5434	38.857	33.8848	60.0163	54.8601	67.9676	43.7978	20.7494	36.509	0.000882649	0.00790425	1
ENSMUSG00000050666	Vstm4	47.9788	47.3866	50.3693	72.4006	82.7714	67.9676	41.5518	44.9571	43.0618	0.000882654	0.00790425	1
ENSMUSG00000003345	Csnk1g2	12353.6	11146.3	12403.7	14140	13426.3	13451	11813.1	11935.5	11088.4	0.00089994	0.00804471	1
ENSMUSG00000087141	Plcxd2	115.504	112.78	121.802	124.796	146.294	171.015	97.7028	89.9142	97.3572	0.000904164	0.0080624	1
ENSMUSG00000029788	Cpa5	3082.19	2977.77	3461.75	3668.61	3753.59	3573.78	2987.24	3189.65	3009.65	0.000919537	0.00819366	1
ENSMUSG00000116210	Spn-ps	4587.3	4176.65	4522.25	4651.74	4527.41	4549.44	4067.58	3785.62	3785.7	0.000963156	0.0085249	1
ENSMUSG00000025240	Sacm1l	169.703	197.128	199.646	193.386	286.813	290.507	183.052	170.606	184.417	0.000968872	0.00856644	1
ENSMUSG00000034391	Fbxo15	251.444	244.515	239.025	273.407	312.799	283.929	227.973	197.12	210.629	0.000969646	0.00857026	1
ENSMUSG00000041754	Trem3	2.66549	6.63412	3.66322	8.57375	10.587	10.9625	1.12302	1.15275	0.936127	0.00101254	0.0088819	1
ENSMUSG00000025810	Nrp1	6.21947	2.84319	1.83161	9.52639	9.62459	10.9625	0	1.15275	1.87225	0.00101268	0.0088819	1
ENSMUSG00000022508	Bcl6	89.7381	105.198	117.223	147.659	158.806	146.898	124.655	103.747	85.1876	0.00103004	0.00900902	1
ENSMUSG00000024219	Anks1	585.519	538.311	685.938	696.379	750.718	659.944	507.605	546.402	562.612	0.00103849	0.00906121	1
ENSMUSG00000051758	4930544M13Rik	31.9858	32.2229	48.5377	46.6793	54.8601	64.6789	26.9525	34.5824	17.7864	0.00106723	0.00926331	1
ENSMUSG00000034732	Pabpc5	9.77345	16.1114	13.7371	17.1475	19.2492	24.1175	4.49208	9.22197	2.80838	0.00107668	0.00933247	1
ENSMUSG00000073791	Efcab7	413.151	456.807	400.207	482.035	540.902	553.607	428.994	400.003	423.129	0.00108329	0.00938354	1
ENSMUSG00000075273	Ttc30b	633.497	591.384	564.136	637.316	639.072	589.783	490.76	481.848	513.934	0.00109284	0.00943349	1
ENSMUSG00000045967	Gpr158	66.6372	66.3412	65.938	61.9215	91.4336	92.0851	46.0439	46.1098	45.8702	0.0011071	0.00954653	1
ENSMUSG00000055024	Ep300	728.566	886.129	919.469	838.322	1091.43	1202.59	790.607	814.991	728.307	0.0011213	0.00963076	1
ENSMUSG00000029754	Dlx6	369.614	357.295	367.238	355.334	499.516	450.559	362.736	303.172	270.541	0.00119715	0.010156	1
ENSMUSG00000062867	Impdh2	7252.79	6341.27	7093.83	8182.22	7036.53	6859.25	5945.27	5889.38	6189.67	0.00122042	0.010322	1
ENSMUSG00000066760	Psg16	163.483	218.926	258.257	218.154	360.922	315.721	204.39	205.189	191.906	0.00122484	0.0103559	1
ENSMUSG00000115469	Gm49227	95.069	84.3481	87.9173	102.885	119.345	124.973	87.5956	62.2483	66.465	0.00130006	0.0108856	1
ENSMUSG00000005687	Bcas2	4530.44	4312.18	4709.99	4733.66	4917.2	4855.3	4260.74	4057.67	3994.45	0.00135146	0.0112486	1
ENSMUSG00000003226	Ranbp2	3251.01	3973.84	4329.93	3605.74	4959.55	5184.17	3435.32	3409.82	3422.48	0.00136643	0.0113578	1
ENSMUSG00000019768	Esr1	20.4354	24.641	25.6426	44.774	46.198	38.3688	23.5834	24.2077	18.7225	0.00137057	0.0113738	1
ENSMUSG00000111696	Gm47932	50.6443	70.1321	77.8435	62.8742	89.5086	93.1814	50.5359	36.8879	46.8063	0.00137603	0.0114153	1
ENSMUSG00000081169	Gm12551	64.8602	69.1844	89.749	80.0217	96.2459	112.914	42.6748	72.623	48.6786	0.00137931	0.0114387	1
ENSMUSG00000052056	Zfp217	12231.9	11023.1	12966.9	13384.6	13643.8	13440	11391.9	11416.8	11344.9	0.00138285	0.0114605	1
ENSMUSG00000109807	Gm45244	111.062	76.7662	101.654	117.175	103.946	93.1814	55.028	58.79	77.6985	0.00138754	0.0114956	1
ENSMUSG00000028163	Nfkb1	597.958	559.162	683.191	683.995	747.83	714.756	539.05	577.526	573.846	0.00138824	0.0114976	1
ENSMUSG00000044362	Ccdc89	11126.6	10542.6	11319.4	11999.4	11389.7	11329.8	9864.62	10003.5	10002.5	0.00139307	0.0115338	1
ENSMUSG00000049488	Tmem67	1745.89	1740.98	1811.46	1803.35	1968.23	1960.1	1622.77	1598.86	1570.82	0.00140675	0.0116164	1
ENSMUSG00000079243	Xirp1	157.264	177.226	203.309	179.096	240.615	251.042	159.469	131.413	161.014	0.00141774	0.0116995	1
ENSMUSG00000064225	Paqr9	4580.2	4056.29	4702.66	5087.09	5001.9	5174.31	4468.5	4287.06	4045	0.00142065	0.0117089	1
ENSMUSG00000055838	Olfr357	5.33097	4.73866	3.66322	6.66847	24.0615	18.6363	5.6151	4.61098	4.68063	0.00146502	0.0119991	1
ENSMUSG00000018570	2810408A11Rik	3414.49	3378.66	3639.41	3388.54	3804.6	3719.58	3002.96	3112.41	3082.67	0.00151335	0.0123226	1
ENSMUSG00000102244	Gm37714	24.8779	35.0661	33.8848	38.1056	54.8601	53.7163	26.9525	20.7494	23.4032	0.00151402	0.012324	1
ENSMUSG00000109186	Gm34821	173.257	191.442	195.982	202.912	279.113	241.175	148.239	191.356	171.311	0.00155424	0.0126065	1
ENSMUSG00000027845	Dclre1b	264.772	259.678	217.962	340.092	291.625	329.972	271.771	229.396	230.287	0.00159868	0.0129087	1
ENSMUSG00000024072	Yipf4	777.434	793.251	762.866	911.676	916.261	894.541	756.916	748.132	766.688	0.0016025	0.012927	1
ENSMUSG00000022311	Csmd3	140.382	144.055	152.94	142.896	193.454	213.769	120.163	124.497	124.505	0.00162443	0.0130536	1
ENSMUSG00000090362	Vmn2r79	58.6407	58.7593	86.0857	64.7795	95.2834	88.7964	50.5359	40.3461	47.7425	0.00163355	0.0131102	1
ENSMUSG00000039968	Rsbn1l	905.377	1115.48	1113.62	1004.08	1222.32	1263.98	981.52	842.657	844.387	0.00165631	0.0132632	1
ENSMUSG00000097842	9330104G04Rik	274.545	289.058	321.448	373.434	396.533	358.474	297.601	311.241	294.88	0.00165727	0.0132666	1
ENSMUSG00000025909	Sntg1	199.023	178.173	183.161	221.012	193.454	181.978	116.794	142.94	159.142	0.0016803	0.0134125	1
ENSMUSG00000025047	Pdcd11	398.046	394.256	479.882	517.283	478.342	493.313	363.859	395.392	387.557	0.00168227	0.0134239	1
ENSMUSG00000098348	Btg1c	159.929	146.898	172.171	190.528	217.516	233.502	167.33	163.69	139.483	0.00169134	0.0134878	1
ENSMUSG00000045629	Sh3tc2	608.62	528.834	587.947	792.596	663.134	646.789	521.082	562.54	582.271	0.0017378	0.0137795	1
ENSMUSG00000047109	Cldn14	7.10797	5.68639	12.8213	17.1475	24.0615	19.7325	8.98417	6.91648	3.74451	0.00175173	0.0138769	1
ENSMUSG00000039033	Tasp1	762.329	766.715	742.718	814.506	854.663	862.75	703.011	683.578	682.437	0.00175714	0.0139065	1
ENSMUSG00000032113	Chek1	692.138	639.719	691.433	591.589	824.827	859.461	551.403	582.137	569.165	0.00178233	0.0140773	1
ENSMUSG00000029392	Rilpl1	31.9858	31.2751	21.0635	32.3897	51.9728	58.1013	21.3374	26.5132	20.5948	0.00180033	0.0141992	1
ENSMUSG00000091255	Speer4e	326.966	264.417	229.867	268.644	313.761	313.528	214.497	214.411	217.181	0.00194406	0.0151006	1
ENSMUSG00000036964	Trim17	6783.66	6439.83	7090.17	7018.09	7398.42	7327.35	6369.77	6168.34	6030.53	0.0019734	0.0152484	1
ENSMUSG00000097712	Gm10532	127.055	127.944	140.118	142.896	166.505	154.571	104.441	111.816	100.166	0.00202929	0.0155939	1
ENSMUSG00000074570	Cass4	47.0903	36.0138	47.6219	57.1583	52.9352	55.9088	28.0755	24.2077	33.7006	0.00204177	0.0156742	1
ENSMUSG00000062232	Rapgef2	107.508	126.048	168.508	140.038	146.294	163.342	103.318	94.5252	96.4211	0.00204873	0.0157144	1
ENSMUSG00000107632	Gm44070	25.7664	29.3797	32.969	40.9635	56.7851	40.5613	14.5993	26.5132	25.2754	0.00204969	0.015717	1
ENSMUSG00000053580	Tanc2	653.933	737.335	828.804	735.437	927.81	985.53	667.074	708.939	644.991	0.0020518	0.0157284	1
ENSMUSG00000037526	Atg14	93.2921	90.0345	98.907	119.08	131.857	160.053	83.1035	110.664	94.5488	0.00205356	0.0157371	1
ENSMUSG00000020867	Spata20	57891.7	51022.1	57030.9	60211.5	54704.2	53542	47563.3	48195.2	48099.1	0.00206553	0.0158109	1
ENSMUSG00000032312	Csk	306.531	271.999	283.9	413.445	350.335	347.512	327.922	267.437	276.157	0.00207778	0.0158936	1
ENSMUSG00000031751	Amfr	2158.16	1905.89	2034.92	2450.19	2290.65	2062.05	1692.39	1929.7	1898.47	0.00215881	0.0163541	1
ENSMUSG00000103307	Gm19335	0	0.947731	0	2.85792	5.77475	8.77001	1.12302	0	0.936127	0.00216537	0.016384	1
ENSMUSG00000078794	Dact3	136.828	164.905	177.666	184.812	213.666	175.4	111.179	147.551	133.866	0.00217155	0.0164209	1
ENSMUSG00000118300	Gm50412	134.163	138.369	130.96	123.843	176.13	164.438	84.2266	109.511	112.335	0.00225277	0.0169075	1
ENSMUSG00000033910	Gucy1a1	69.3027	72.0276	81.5067	88.5954	111.645	111.818	51.659	72.623	72.0818	0.00228501	0.0170784	1
ENSMUSG00000029094	Afap1	1052.87	906.031	1025.7	1109.82	1174.2	1139.01	945.584	930.266	947.36	0.00231683	0.0172598	1
ENSMUSG00000041623	D11Wsu47e	16160	14403.6	15586.1	16855	15650.5	15592	13641.3	13838.7	13715.2	0.00235216	0.0174764	1
ENSMUSG00000107495	Gm44215	43.5363	61.6025	68.6854	73.3532	69.297	82.2189	42.6748	32.2769	49.6147	0.00236378	0.0175419	1
ENSMUSG00000043885	Slc36a4	326.078	344.974	366.322	372.482	395.57	409.998	281.878	313.547	309.858	0.00238656	0.017664	1
ENSMUSG00000041992	Rapgef5	1058.2	1081.36	1209.78	1278.44	1317.61	1428.42	1120.77	1132	1187.95	0.00239489	0.017702	1
ENSMUSG00000031227	Magee1	39.9823	61.6025	65.938	63.8268	84.6964	89.8926	48.2899	40.3461	46.8063	0.00243428	0.017938	1
ENSMUSG00000027099	Mtx2	311.862	308.013	276.573	326.755	342.635	334.357	241.449	231.702	281.774	0.00255124	0.0186522	1
ENSMUSG00000054909	Wbscr25	1901.38	2010.14	2114.6	1931.95	2259.85	2249.51	1869.83	1783.3	1581.12	0.00257236	0.0187793	1
ENSMUSG00000018800	Abca5	430.032	445.434	459.734	515.378	525.502	520.72	423.379	420.752	413.768	0.00262413	0.0190906	1
ENSMUSG00000000148	Brat1	203.466	187.651	206.056	279.123	222.328	222.539	158.346	172.912	190.034	0.00266846	0.0193627	1
ENSMUSG00000028167	Bdh2	23.9894	36.0138	31.1374	37.1529	46.198	40.5613	7.86115	26.5132	20.5948	0.00269491	0.0195039	1
ENSMUSG00000070979	Actl7a	15317.7	13587.6	14679.4	16025.3	14564.9	14837.8	13414.5	12870.4	12316.6	0.00273566	0.0197307	1
ENSMUSG00000047129	1700113H08Rik	6549.99	6168.78	6188.1	6785.65	6694.86	6415.27	5558.95	5716.47	5887.3	0.00275647	0.0198466	1
ENSMUSG00000000489	Pdgfb	6.21947	10.425	12.8213	24.7686	18.2867	23.0213	6.73813	5.76373	11.2335	0.00280148	0.0201073	1
ENSMUSG00000061576	Dpp6	113.727	146.898	139.202	145.754	192.492	218.154	129.147	126.802	139.483	0.0028111	0.0201648	1
ENSMUSG00000034570	Inpp5j	129.72	90.9822	86.0857	106.696	98.1708	122.78	69.6273	66.8593	73.0179	0.00295259	0.0209643	1
ENSMUSG00000113507	Gm48613	59.5292	54.0207	77.8435	56.2057	85.6588	74.5451	25.8295	51.8736	42.1257	0.00298371	0.0211434	1
ENSMUSG00000112149	Gm47611	65.7487	88.139	107.149	100.98	102.021	94.2776	48.2899	66.8593	66.465	0.00299676	0.021206	1
ENSMUSG00000114922	Ppifos	120.835	150.689	127.297	133.369	164.58	157.86	85.3496	107.205	113.271	0.00302727	0.0213978	1
ENSMUSG00000042078	Svop	325.189	346.87	339.764	383.914	424.444	378.207	297.601	310.089	319.219	0.00309823	0.021783	1
ENSMUSG00000029602	Rasal1	542.871	497.559	511.935	620.168	566.888	495.506	424.502	420.752	471.808	0.00310282	0.0218015	1
ENSMUSG00000105454	Gm43830	20.4354	25.5887	30.2216	28.5792	39.4608	28.5025	12.3532	16.1384	13.1058	0.00312142	0.0219008	1
ENSMUSG00000003032	Klf4	11397.6	11713	11864.3	12669.1	13712.1	13516.8	11865.8	12114.2	11807.4	0.00313864	0.021981	1
ENSMUSG00000020702	Ccl1	7.99646	10.425	11.9055	33.3424	15.3993	25.2138	10.1072	11.5275	11.2335	0.00317027	0.0221716	1
ENSMUSG00000085750	Gm14009	24.8779	27.4842	21.0635	35.2476	45.2356	52.6201	33.6906	18.4439	16.8503	0.00319102	0.0222967	1
ENSMUSG00000020696	Rffl	5245.68	4419.27	4951.76	5781.57	5100.07	4934.23	4325.88	4319.34	4423.2	0.00323381	0.0225219	1
ENSMUSG00000025995	Wdr75	1348.74	1440.55	1434.15	1448.96	1748.79	1892.13	1368.96	1361.39	1476.27	0.00327078	0.0227416	1
ENSMUSG00000032530	Lyzl4	3642.83	3136.04	3269.43	3948.69	3483.14	3422.5	2914.24	2974.08	3098.58	0.00328541	0.0228244	1
ENSMUSG00000042320	Prox2	1856.07	1676.54	1824.28	2065.32	2059.66	2080.69	1783.36	1839.78	1798.3	0.00328736	0.0228253	1
ENSMUSG00000036977	Anapc10	1329.19	1452.87	1294.03	1340.36	1596.72	1646.57	1294.84	1272.63	1096.2	0.00335846	0.0232419	1
ENSMUSG00000028822	Tmem50a	32.8743	25.5887	43.0429	51.4425	47.1605	48.2351	24.7065	21.9022	28.0838	0.0033941	0.0234434	1
ENSMUSG00000107143	Gm6598	182.142	177.226	176.75	184.812	209.816	191.844	131.393	160.232	132.93	0.00344615	0.0237439	1
ENSMUSG00000030934	Oat	134.163	164.905	154.771	217.202	211.741	194.037	129.147	161.384	183.481	0.00346216	0.0238233	1
ENSMUSG00000048279	Sacs	95.9575	144.055	164.845	126.701	174.205	178.689	99.9489	111.816	94.5488	0.00348652	0.0239501	1
ENSMUSG00000084824	Gm16344	34.6513	41.7002	49.4535	37.1529	47.1605	64.6789	14.5993	20.7494	35.5728	0.0035202	0.0241352	1
ENSMUSG00000036249	Rbm43	2220.35	2227.17	2237.31	2195.83	2468.71	2430.39	2036.04	2012.69	1975.23	0.00355737	0.0243568	1
ENSMUSG00000030747	Dgat2	11360.3	10027	11134.4	12472.9	11209.8	10828.8	9491.77	9834.08	9770.36	0.00362971	0.0247619	1
ENSMUSG00000022768	Ccdc116	17692.6	15848.9	17198.8	19958.7	18297.3	18157.2	16265.8	16422	15705.4	0.00368382	0.025036	1
ENSMUSG00000116571	Gm49741	9.77345	6.63412	7.32645	18.1001	17.3243	28.5025	6.73813	9.22197	12.1697	0.00368854	0.025057	1
ENSMUSG00000115009	G930009F23Rik	0.888496	5.68639	8.24225	12.3843	12.512	14.2513	2.24604	1.15275	4.68063	0.0037036	0.0251389	1
ENSMUSG00000024774	Ankrd22	110.173	113.728	127.297	132.417	150.144	146.898	98.8258	111.816	81.443	0.00370584	0.0251473	1
ENSMUSG00000028494	Plin2	3896.05	3561.57	3893.09	4574.57	4095.26	3990.36	3634.1	3597.72	3465.54	0.00371691	0.0251959	1
ENSMUSG00000047248	C2cd3	2952.47	2933.23	3439.77	3462.84	3594.78	3557.34	3017.56	3005.21	2992.8	0.00373306	0.025291	1
ENSMUSG00000036800	Fam135b	5824.98	5547.07	6492.15	6778.03	7071.18	6992.99	5939.66	5951.63	6362.85	0.00373556	0.0252943	1
ENSMUSG00000028364	Tnc	335.851	312.751	331.522	352.476	402.308	368.341	277.386	277.812	311.73	0.00380552	0.0257057	1
ENSMUSG00000024325	Ring1	546.425	531.677	512.851	595.399	512.99	559.088	404.288	464.557	465.255	0.00385882	0.0259749	1
ENSMUSG00000020624	4933434M16Rik	1737.9	1767.52	1668.6	1692.84	1938.39	1999.56	1631.75	1502.03	1535.25	0.00386408	0.026	1
ENSMUSG00000027489	Necab3	432.697	523.148	497.282	632.552	589.025	579.917	475.038	465.709	545.762	0.00390641	0.026225	1
ENSMUSG00000021280	Exoc3l4	185.696	223.665	246.352	224.823	260.826	222.539	149.362	170.606	190.97	0.00392208	0.0263218	1
ENSMUSG00000062036	4932415M13Rik	2136.83	2280.24	2301.42	2120.57	2578.43	2671.57	1960.79	2055.35	2011.74	0.0039279	0.0263424	1
ENSMUSG00000061859	Patj	654.821	653.935	692.349	721.148	728.581	769.569	608.677	616.719	595.377	0.00392808	0.0263424	1
ENSMUSG00000112917	Gm47331	63.0832	70.1321	84.2541	82.8796	105.87	103.048	59.5201	70.3175	54.2954	0.00399125	0.0266947	1
ENSMUSG00000112349	Gm48132	42.6478	54.0207	72.3486	66.6847	75.0718	78.9301	48.2899	40.3461	38.3812	0.00415443	0.0275442	1
ENSMUSG00000063145	Bbs5	2647.72	2833.72	2838.08	2632.14	3364.76	3513.49	2581.83	2481.86	2620.22	0.00419207	0.0277571	1
ENSMUSG00000079364	Gm3558	35.5398	42.6479	35.7164	41.9161	52.9352	44.9463	28.0755	24.2077	20.5948	0.00420229	0.0278029	1
ENSMUSG00000103744	Gm38238	6.21947	11.3728	4.57903	19.0528	17.3243	16.4438	6.73813	8.06922	2.80838	0.00432909	0.0284619	1
ENSMUSG00000086732	Gm6117	199.912	282.424	260.089	267.692	326.273	324.491	198.775	247.84	223.734	0.00433091	0.0284626	1
ENSMUSG00000001901	Kcnh6	13.3274	19.9024	17.4003	23.816	17.3243	31.7913	10.1072	9.22197	7.48902	0.00433325	0.0284669	1
ENSMUSG00000043948	Olfr691	7.10797	8.52958	6.41064	8.57375	13.4744	16.4438	2.24604	2.30549	3.74451	0.00440995	0.0288595	1
ENSMUSG00000118168	Gm36419	11.5504	16.1114	21.9793	17.1475	22.1365	24.1175	5.6151	8.06922	8.42514	0.00459275	0.029844	1
ENSMUSG00000112516	Gm47968	39.0938	61.6025	53.1167	53.3478	89.5086	80.0264	31.4446	50.7208	43.998	0.00477777	0.0308468	1
ENSMUSG00000024097	Srsf7	1855.18	1849.97	1880.15	1964.34	1901.82	1915.15	1592.44	1702.61	1686.9	0.00491445	0.0315187	1
ENSMUSG00000039835	Nhsl1	368.726	497.559	532.083	517.283	677.571	630.345	484.022	510.666	473.68	0.00514998	0.0327393	1
ENSMUSG00000040717	Il17rd	597.069	558.214	596.189	648.747	628.485	656.655	497.498	541.791	538.273	0.0051829	0.0328961	1
ENSMUSG00000055762	Eef1d	16623.8	15253.7	16602.6	17948.7	17341.6	17559.8	15922.2	15309.6	14498.7	0.00530084	0.0334504	1
ENSMUSG00000104093	A330015K06Rik	88.8496	72.9753	86.0857	101.932	134.744	107.433	77.4884	80.6922	78.6347	0.00531062	0.0334785	1
ENSMUSG00000110613	Lncbate1	47.0903	46.4388	29.3058	44.774	62.5598	42.7538	22.4604	24.2077	30.8922	0.00534087	0.0336144	1
ENSMUSG00000022515	Anks3	247.89	230.299	289.395	298.176	334.936	323.394	235.834	250.146	261.179	0.00535013	0.03366	1
ENSMUSG00000112855	Gm47842	10.6619	18.9546	18.3161	19.0528	22.1365	21.925	4.49208	10.3747	7.48902	0.00535941	0.0336931	1
ENSMUSG00000104972	Gm19931	13.3274	12.3205	15.5687	14.2896	26.9488	42.7538	16.8453	10.3747	5.61676	0.00536387	0.0337127	1
ENSMUSG00000068134	Zfp120	38.2053	36.9615	28.39	44.774	67.3721	63.5826	38.1827	36.8879	36.509	0.005382	0.0337965	1
ENSMUSG00000085009	Gm12977	55.9752	45.4911	64.1064	62.8742	61.5973	55.9088	28.0755	36.8879	40.2535	0.00542277	0.033947	1
ENSMUSG00000073609	D2hgdh	87.0726	86.2436	116.307	119.08	133.782	138.128	72.9964	97.9834	95.485	0.00543264	0.0339955	1
ENSMUSG00000078737	Gm2128	49.7558	53.073	48.5377	67.6374	75.0718	81.1226	53.905	39.1934	48.6786	0.00544258	0.0340456	1
ENSMUSG00000001672	Marveld3	8.88496	13.2682	14.6529	16.1949	37.5359	27.4063	10.1072	14.9857	12.1697	0.00546241	0.0341272	1
ENSMUSG00000023467	Tulp2	39166.7	35827.1	39461.1	40076.6	38396.3	38559.6	34772.1	34545.5	33299	0.00550847	0.0343551	1
ENSMUSG00000031429	Psmd10	772.103	723.119	793.088	870.712	808.465	829.863	668.197	689.342	715.201	0.00552159	0.0344113	1
ENSMUSG00000070802	Pnma8b	947.136	966.686	1180.47	1107.92	1219.44	1255.21	950.076	1023.64	937.063	0.00552682	0.0344354	1
ENSMUSG00000085521	4930526A20Rik	143.048	145.003	162.098	180.049	205.966	180.882	150.485	134.871	132.93	0.00560955	0.0349076	1
ENSMUSG00000108105	Gm5340	4.44248	5.68639	9.15806	10.479	4.81229	7.67376	0	1.15275	1.87225	0.00566218	0.0351393	1
ENSMUSG00000086760	1700025D23Rik	412.262	430.27	394.712	455.361	483.154	451.656	345.89	381.559	381.94	0.00566767	0.035156	1
ENSMUSG00000003644	Rps6ka1	1705.02	1547.65	1689.66	2112.95	1887.38	1784.7	1637.36	1691.08	1648.52	0.00573883	0.0354574	1
ENSMUSG00000038256	Bcl9	162.595	193.337	195.982	176.238	237.727	234.598	169.576	156.773	135.738	0.00576684	0.0355709	1
ENSMUSG00000091083	Gm4535	11.5504	12.3205	8.24225	15.2422	12.512	14.2513	4.49208	2.30549	4.68063	0.00591395	0.0363606	1
ENSMUSG00000029810	Tmem176b	31.0974	28.4319	37.548	40.0108	36.5734	53.7163	21.3374	18.4439	25.2754	0.00591785	0.0363757	1
ENSMUSG00000113453	Gm30709	21.3239	30.3274	23.8109	23.816	53.8977	28.5025	15.7223	13.833	16.8503	0.0060303	0.0369282	1
ENSMUSG00000038451	Spsb2	2483.35	2019.62	2144.82	2698.83	2383.05	2298.84	1966.41	2036.9	2060.42	0.00606429	0.0370672	1
ENSMUSG00000105350	4930537H20Rik	97.7345	103.303	106.233	105.743	120.307	122.78	74.1194	79.5395	82.3792	0.00607562	0.0371094	1
ENSMUSG00000041078	Grid1	120.835	128.891	174.919	193.386	162.655	158.957	104.441	138.33	110.463	0.00608138	0.0371285	1
ENSMUSG00000115609	4930447J18Rik	183.03	156.376	193.235	183.859	217.516	181.978	140.378	127.955	153.525	0.00608505	0.0371399	1
ENSMUSG00000116539	Gm49603	112.839	106.146	107.149	104.79	125.12	179.785	76.3654	97.9834	91.7404	0.00614474	0.0373681	1
ENSMUSG00000039208	Metrnl	90.6266	109.937	95.2438	126.701	124.157	138.128	74.1194	100.289	94.5488	0.00616903	0.0374838	1
ENSMUSG00000073725	Lmbrd1	4271.89	4012.69	4354.66	4546.95	4383.04	4417.89	3738.54	3934.32	3909.27	0.00625305	0.037935	1
ENSMUSG00000102963	Gm37945	179.476	205.658	200.561	223.87	266.601	245.56	185.298	201.731	179.736	0.00630361	0.0382048	1
ENSMUSG00000030315	Vgll4	354.51	330.758	337.016	476.32	396.533	366.148	327.922	329.685	326.708	0.00640854	0.0386915	1
ENSMUSG00000000730	Dnmt3l	455.798	436.904	431.344	500.135	505.291	456.041	368.351	405.767	399.726	0.00642772	0.0387723	1
ENSMUSG00000101166	Gm28496	258.552	267.26	248.183	259.118	293.55	313.528	207.759	223.633	228.415	0.00643143	0.0387723	1
ENSMUSG00000058672	Tubb2a	215.016	203.762	208.804	238.16	250.239	234.598	189.791	186.745	171.311	0.00643228	0.0387723	1
ENSMUSG00000113978	Gm48260	26.6549	36.9615	31.1374	25.7213	60.6349	59.1976	22.4604	25.3604	24.3393	0.00644108	0.038804	1
ENSMUSG00000112038	Gm47056	11.5504	18.0069	18.3161	21.9107	25.0239	29.5988	15.7223	8.06922	6.55289	0.00648207	0.0390229	1
ENSMUSG00000098124	Gm27036	1.77699	7.58185	4.57903	6.66847	6.73721	7.67376	0	1.15275	0.936127	0.00648754	0.0390375	1
ENSMUSG00000067642	Adgrf3	558.864	585.698	674.033	722.1	752.643	696.12	577.233	630.552	604.738	0.00655635	0.0393945	1
ENSMUSG00000030739	Myh14	33.7628	34.1183	42.1271	29.5318	52.9352	52.6201	26.9525	23.0549	18.7225	0.00658958	0.0395186	1
ENSMUSG00000115329	Gm49272	13.3274	8.52958	12.8213	12.3843	15.3993	18.6363	4.49208	5.76373	3.74451	0.00677411	0.0404131	1
ENSMUSG00000023809	Rps6ka2	47.0903	53.073	58.6116	72.4006	74.1093	70.1601	42.6748	36.8879	52.4231	0.0068749	0.0409075	1
ENSMUSG00000033594	Spata2l	986.23	880.442	982.659	1172.7	1061.59	1076.52	924.246	961.39	934.255	0.00693991	0.0412193	1
ENSMUSG00000029419	Ajm1	1.77699	1.89546	1.83161	4.7632	3.84983	4.38501	0	0	0	0.00696154	0.0412764	1
ENSMUSG00000020491	2810021J22Rik	283.43	295.692	328.774	321.039	382.096	345.319	249.311	284.728	277.094	0.00707241	0.0418449	1
ENSMUSG00000023443	Esx1	372.28	327.915	376.396	434.403	395.57	405.613	336.906	323.922	321.092	0.00713593	0.0421513	1
ENSMUSG00000020057	Dram1	872.503	888.972	976.249	1056.48	1114.53	1077.62	828.789	952.168	990.422	0.0072428	0.0426123	1
ENSMUSG00000042888	Prr30	14993.4	14051.1	16847.2	18004.9	17558.1	17906.2	16716.2	15194.3	14039.1	0.00732376	0.0429779	1
ENSMUSG00000083855	Olfr1175	29.3204	40.7524	33.8848	32.3897	63.5223	65.7751	23.5834	31.1241	31.8283	0.00734271	0.0430662	1
ENSMUSG00000041540	Sox5	10043.6	9830.82	10677.4	10739.1	11174.1	11560	10226.2	9536.67	9162.81	0.00734881	0.0430847	1
ENSMUSG00000024430	Cabyr	20812.1	20889.9	21751.3	21253.4	22834.3	23139.7	20699.5	19151.7	18025.1	0.00737199	0.0432062	1
ENSMUSG00000085630	Gm11795	21.3239	24.641	31.1374	41.9161	37.5359	50.4276	23.5834	27.6659	21.5309	0.00744696	0.0435312	1
ENSMUSG00000026034	Clk1	465.572	552.527	558.641	510.615	687.195	692.831	448.085	518.736	501.764	0.00748721	0.0437328	1
ENSMUSG00000100351	Gm7867	8.88496	7.58185	10.9897	18.1001	24.0615	17.54	11.2302	9.22197	2.80838	0.00749761	0.0437732	1
ENSMUSG00000029093	Sorcs2	558.864	600.862	634.653	641.126	632.335	612.805	491.883	532.569	527.976	0.00758845	0.0442624	1
ENSMUSG00000041886	Macc1	55.9752	71.0799	54.9483	70.4953	98.1708	106.336	55.028	66.8593	66.465	0.00759603	0.0442861	1
ENSMUSG00000020570	Sypl	6796.99	6006.72	5970.14	7012.38	6323.35	6135.72	5287.18	5540.1	5746.88	0.00779653	0.0453079	1
ENSMUSG00000068776	4930469B13Rik	51.5328	51.1775	54.0325	45.7267	73.1469	62.4863	33.6906	40.3461	31.8283	0.00799024	0.0462517	1
ENSMUSG00000038187	Btbd10	6082.64	6619.9	6588.31	6454.13	7175.13	7100.42	6199.08	5816.76	5808.67	0.00814627	0.0470465	1
ENSMUSG00000043085	Tmem82	162.595	151.637	147.445	178.143	191.529	173.208	126.901	126.802	143.227	0.00815209	0.0470504	1
ENSMUSG00000110278	Gm5608	64.8602	62.5503	63.1906	63.8268	77.9591	82.2189	49.4129	46.1098	43.998	0.00816238	0.0470963	1
ENSMUSG00000054351	4930553M12Rik	384.719	344.974	381.891	386.771	458.13	431.923	360.49	331.991	319.219	0.0081681	0.0471185	1
ENSMUSG00000028367	Txn1	7.10797	4.73866	5.49483	15.2422	14.4369	17.54	5.6151	4.61098	8.42514	0.00831345	0.0478033	1
ENSMUSG00000003731	Kpna6	25239.5	22393	23222.1	28502	25540.8	25611.7	23355.5	23169	22844.3	0.00834126	0.0479084	1
ENSMUSG00000027079	Clp1	2655.71	2462.21	2355.45	3038.92	2640.99	2504.94	2094.43	2306.64	2385.25	0.00837046	0.0480432	1
ENSMUSG00000025051	Samt4	255.887	221.769	214.299	293.413	243.502	210.48	167.33	176.37	207.82	0.00860409	0.0490963	1
ENSMUSG00000070336	Fbxo47	212.35	225.56	239.025	229.586	271.413	246.657	184.175	185.592	198.459	0.00875745	0.0498431	1
ENSMUSG00000006373	Pgrmc1	828.078	766.715	775.687	910.723	846.001	858.365	741.194	746.979	701.159	0.00877356	0.0499122	1
ENSMUSG00000038319	Kcnh2	128.832	115.623	168.508	553.483	588.062	576.628	307.708	281.27	284.583	1.24389e-60	2.15944e-56	2
ENSMUSG00000043067	Dpy19l1	2315.42	2176.94	2503.81	4343.08	4586.12	4492.44	4773.96	4796.58	4808.88	3.05574e-55	2.55949e-51	2
ENSMUSG00000003153	Slc2a3	11124	10488.5	10246.9	25494.5	20497.5	19988	15685.2	15658.9	16172.5	2.26197e-32	4.37222e-29	2
ENSMUSG00000020607	Lratd1	1245.67	1160.97	1274.8	2104.38	2223.28	2172.77	1951.81	1911.25	1925.61	1.69759e-31	3.04694e-28	2
ENSMUSG00000072722	Gm6588	2302.98	2301.09	2453.44	4028.71	3745.89	3956.37	3873.3	3821.35	3583.49	9.39109e-30	1.1799e-26	2
ENSMUSG00000022536	Glyr1	888.496	913.613	898.405	1541.37	1543.78	1573.12	1449.82	1428.25	1382.66	4.21514e-29	4.74293e-26	2
ENSMUSG00000046785	Epm2aip1	207.908	205.658	209.719	483.941	461.98	513.046	314.446	325.074	328.581	4.34127e-29	4.74293e-26	2
ENSMUSG00000039813	Tbc1d2	906.266	866.226	983.575	1687.12	1600.57	1498.58	1545.28	1591.94	1631.67	3.58054e-27	2.64623e-24	2
ENSMUSG00000047832	Cdca4	312.75	291.901	298.553	664.942	620.786	612.805	458.193	413.836	406.279	2.80104e-26	1.95513e-23	2
ENSMUSG00000053293	Pom121	2310.98	2176.94	2532.2	4282.11	3978.8	3863.19	3652.06	3368.32	3182.83	1.36515e-21	4.83149e-19	2
ENSMUSG00000033382	Trappc8	836.963	942.045	916.721	1500.41	1419.63	1497.48	1358.86	1378.68	1414.49	1.55792e-21	5.21964e-19	2
ENSMUSG00000048732	Klhl11	812.085	805.572	870.015	1389.9	1333.01	1426.22	1089.33	1002.89	1048.46	4.31777e-20	1.24709e-17	2
ENSMUSG00000025324	Atp10a	5482.02	5127.23	6062.63	8629	8675.6	9055.04	7605.1	7538.96	7573.27	1.02255e-19	2.85495e-17	2
ENSMUSG00000079144	A130010J15Rik	171.48	159.219	177.666	348.666	367.659	355.186	247.065	273.201	290.199	3.00402e-18	6.86229e-16	2
ENSMUSG00000039316	Rftn1	87.0726	65.3935	62.2748	193.386	205.004	183.074	130.27	121.038	156.333	1.99541e-16	3.55608e-14	2
ENSMUSG00000030602	Pak4	928.478	772.401	858.11	1587.1	1367.65	1287	1505.97	1351.02	1372.36	3.43878e-16	5.95929e-14	2
ENSMUSG00000038582	Pptc7	2024.88	1794.06	1958.91	3097.03	2899.89	2759.27	2788.46	2705.49	2662.35	4.25709e-16	7.13147e-14	2
ENSMUSG00000039050	Osbpl2	448.69	471.97	477.135	698.284	727.619	732.296	726.595	746.979	697.415	4.00959e-15	5.72459e-13	2
ENSMUSG00000022016	Akap11	541.982	667.203	650.222	918.344	1076.03	1160.93	1071.36	983.292	1009.14	6.87962e-15	9.6576e-13	2
ENSMUSG00000020937	Plcd3	32.8743	23.6933	26.5584	99.0745	104.908	92.0851	44.9208	53.0263	31.8283	1.17853e-14	1.58364e-12	2
ENSMUSG00000104435	Gm37422	264.772	245.462	272.91	438.214	452.356	470.292	276.263	298.561	304.241	1.1997e-14	1.60351e-12	2
ENSMUSG00000025823	Pdia4	538.428	505.141	605.348	835.464	953.796	980.049	667.074	685.884	671.203	2.20318e-14	2.79603e-12	2
ENSMUSG00000039477	Tnrc18	7203.03	6612.32	7366.74	11904.2	10364.7	10206.1	10199.3	9513.61	8945.63	7.55065e-14	8.99207e-12	2
ENSMUSG00000051413	Plagl2	797.869	806.519	925.88	1348.94	1240.61	1270.56	1209.49	1228.83	1153.31	2.78816e-13	2.98131e-11	2
ENSMUSG00000103026	Gm31326	186.584	179.121	199.646	311.513	346.485	356.282	295.354	320.463	303.305	7.45916e-13	7.61926e-11	2
ENSMUSG00000023034	Nr4a1	1322.08	1198.88	1400.27	2094.85	1925.88	1914.06	1543.03	1523.93	1377.98	8.42519e-13	8.50233e-11	2
ENSMUSG00000050567	Maml1	342.071	273.894	314.121	563.01	507.216	495.506	475.038	483.001	497.083	8.55367e-13	8.59747e-11	2
ENSMUSG00000038914	Dido1	2936.48	3070.65	3464.49	4224	4900.84	5012.06	3544.25	3395.99	3405.63	1.96033e-12	1.79125e-10	2
ENSMUSG00000023259	Slc26a6	70.1912	85.2958	74.1803	140.038	162.655	160.053	148.239	174.065	174.12	2.40299e-12	2.13365e-10	2
ENSMUSG00000036180	Gatad2a	2786.32	2518.12	2947.98	4246.86	3830.59	3907.04	3986.72	3709.54	3661.19	2.41654e-12	2.13813e-10	2
ENSMUSG00000030321	Efcab12	2871.62	2918.06	3206.24	4093.49	4332.03	4328	3422.97	3468.61	3205.3	2.86432e-12	2.49048e-10	2
ENSMUSG00000040151	Hs2st1	406.043	362.981	422.186	564.915	625.598	631.441	700.765	621.33	600.994	3.10592e-12	2.66367e-10	2
ENSMUSG00000057716	Tmem178b	833.409	888.024	892.911	1203.18	1355.14	1359.35	1272.38	1172.34	1147.69	4.58348e-12	3.82637e-10	2
ENSMUSG00000037568	Vash2	8193.71	7796.04	8686.42	10757.2	11628.4	11690.4	10399.2	10363.2	10486.5	5.18775e-12	4.27403e-10	2
ENSMUSG00000028854	Slc9a1	1896.94	1707.81	1934.18	2662.63	2495.66	2514.8	2643.59	2519.9	2457.33	1.06241e-11	8.21487e-10	2
ENSMUSG00000029263	Pigg	777.434	732.596	783.93	1174.6	1076.99	1146.68	920.877	990.209	996.975	2.53845e-11	1.87056e-09	2
ENSMUSG00000109336	Samd4b	4931.15	4469.5	5041.51	7287.69	6832.49	6643.29	6405.71	5957.39	5654.21	2.60223e-11	1.91195e-09	2
ENSMUSG00000021940	Ptpn20	1973.35	2072.69	1805.05	2636.9	2829.63	2770.23	2547.01	2480.71	2559.37	2.98957e-11	2.15445e-09	2
ENSMUSG00000049225	Pdp1	2016.89	2011.09	2127.42	2717.88	3060.62	3084.85	2505.46	2242.09	2364.66	3.21358e-11	2.29406e-09	2
ENSMUSG00000027313	Chac1	75.5221	65.3935	63.1906	155.28	152.068	153.475	116.794	134.871	104.846	4.42287e-11	3.08716e-09	2
ENSMUSG00000033985	Tesk2	2806.76	2660.28	3016.66	4057.29	3768.03	3772.2	3696.98	3708.38	3822.21	4.48808e-11	3.124e-09	2
ENSMUSG00000049687	Pheta2	199.912	187.651	208.804	380.103	352.26	317.913	256.049	253.604	275.221	5.62023e-11	3.78619e-09	2
ENSMUSG00000013076	Amotl1	5939.59	5710.08	6623.11	8358.45	8439.8	8404.96	8373.24	8026.57	7600.41	6.47764e-11	4.32899e-09	2
ENSMUSG00000053395	Cacng8	259.441	237.881	272.91	451.551	397.495	400.132	300.97	252.451	270.541	1.70171e-10	1.0279e-08	2
ENSMUSG00000053110	Yap1	1691.7	1511.63	1615.48	2270.14	2237.72	2210.04	1849.62	1846.7	1951.82	1.81609e-10	1.08396e-08	2
ENSMUSG00000027304	Rtf1	1003.11	1089.89	1115.45	1396.57	1720.88	1665.21	1660.95	1503.18	1441.64	2.03036e-10	1.19763e-08	2
ENSMUSG00000036606	Plxnb2	1697.03	1579.87	1754.68	2362.54	2415.77	2206.75	1905.77	1863.99	1842.3	2.20435e-10	1.28517e-08	2
ENSMUSG00000037224	Zfyve28	67.5257	74.8708	95.2438	181.001	152.068	156.764	153.854	138.33	162.886	2.40236e-10	1.37823e-08	2
ENSMUSG00000028402	Mpdz	49.7558	60.6548	76.9277	119.08	146.294	146.898	125.778	116.427	147.908	4.45353e-10	2.42226e-08	2
ENSMUSG00000042323	Pbrm1	1090.18	1215.94	1226.26	1531.84	1711.25	1842.8	1639.61	1591.94	1550.23	7.84864e-10	4.0664e-08	2
ENSMUSG00000052353	Cemip	1128.39	1175.19	1248.24	1556.61	1786.32	1705.77	1404.9	1377.53	1357.38	9.67776e-10	4.95281e-08	2
ENSMUSG00000022003	Slc25a30	714.351	643.51	750.961	968.834	1040.42	1058.98	908.524	964.848	921.149	1.0551e-09	5.35607e-08	2
ENSMUSG00000044950	Pwwp2a	228.343	243.567	228.036	324.85	351.297	388.073	404.288	389.628	344.495	1.30647e-09	6.52663e-08	2
ENSMUSG00000038485	Socs7	2985.35	2830.87	3037.73	4275.44	3889.3	3845.65	3478	3446.71	3389.72	1.39224e-09	6.88665e-08	2
ENSMUSG00000039164	Naif1	2414.93	2279.29	2514.8	3136.09	3454.26	3523.35	3371.31	3096.28	2911.35	1.40515e-09	6.93382e-08	2
ENSMUSG00000041372	B4galnt3	502	469.127	525.672	810.696	704.52	708.179	703.011	702.022	660.906	1.6154e-09	7.83625e-08	2
ENSMUSG00000026117	Zap70	25.7664	28.4319	32.969	74.3058	87.5837	83.3151	58.3971	50.7208	62.7205	1.86645e-09	8.91636e-08	2
ENSMUSG00000045639	Zfp629	1386.94	1394.11	1707.98	2077.71	2120.3	2059.86	2055.13	2043.82	2096.92	1.98511e-09	9.42944e-08	2
ENSMUSG00000029599	Ddx54	615.728	504.193	579.705	957.402	790.178	816.708	863.603	772.34	831.281	2.46587e-09	1.15278e-07	2
ENSMUSG00000038848	Ythdf1	434.474	432.166	398.375	748.774	606.349	621.575	555.895	526.805	553.251	2.46815e-09	1.15278e-07	2
ENSMUSG00000030064	Frmd4b	2000	1945.69	2233.65	2685.49	3002.87	3044.29	2685.14	2540.65	2479.8	2.81175e-09	1.2911e-07	2
ENSMUSG00000020715	Ern1	125.278	88.139	137.371	215.296	227.14	245.56	147.116	180.981	161.95	4.47599e-09	1.94253e-07	2
ENSMUSG00000040423	Rc3h1	3042.21	3128.46	3248.36	3884.86	4083.71	3947.6	3993.46	3982.74	3945.78	5.73802e-09	2.41516e-07	2
ENSMUSG00000040857	Erf	460.241	365.824	456.987	700.19	689.12	653.366	597.447	519.888	481.169	5.83684e-09	2.45264e-07	2
ENSMUSG00000018727	Cpsf4l	1489.12	1341.99	1476.28	2112.95	1957.64	1870.21	1760.9	1837.48	1817.02	6.4658e-09	2.67225e-07	2
ENSMUSG00000030091	Nup210	166.149	151.637	188.656	297.223	282	280.64	238.08	234.007	243.393	6.86961e-09	2.81139e-07	2
ENSMUSG00000102017	Gm6124	144.825	133.63	161.182	220.06	303.174	332.164	211.128	199.425	155.397	6.99789e-09	2.85923e-07	2
ENSMUSG00000028681	Ptch2	1358.51	1179.93	1327.92	2200.6	1803.65	1747.43	1510.46	1596.55	1594.22	7.79041e-09	3.16759e-07	2
ENSMUSG00000032177	Pde4a	6663.72	6148.88	7276.08	9732.16	8968.19	9010.09	8383.35	7950.49	7653.77	8.29947e-09	3.35828e-07	2
ENSMUSG00000047371	Zfp768	1778.77	1546.7	1652.11	2542.59	2285.84	2283.49	2198.87	2063.42	1883.49	8.45001e-09	3.40822e-07	2
ENSMUSG00000050556	Kcnb1	266.549	230.299	250.015	395.345	385.946	402.324	322.307	296.256	315.475	1.00558e-08	4.00447e-07	2
ENSMUSG00000037126	Psd	764.106	776.192	902.069	1146.02	1181.9	1154.35	977.028	948.71	981.061	1.03008e-08	4.08959e-07	2
ENSMUSG00000068740	Celsr2	293.204	308.013	338.848	490.609	472.567	477.966	385.196	409.225	381.004	1.2725e-08	4.99709e-07	2
ENSMUSG00000040054	Baz2a	14130.6	13682.4	16110.9	19331.9	18856.5	19445.3	20275	19262.4	18204.9	1.45813e-08	5.65429e-07	2
ENSMUSG00000045725	Prr15	355.398	306.117	324.195	509.662	503.366	497.698	414.395	357.351	337.006	1.51133e-08	5.8336e-07	2
ENSMUSG00000031835	Mbtps1	301.2	270.103	312.29	479.177	447.543	422.057	426.748	426.516	394.109	1.54588e-08	5.92333e-07	2
ENSMUSG00000058153	Sez6l	395.381	432.166	416.692	606.831	590.95	585.398	573.864	572.915	542.018	1.63038e-08	6.19791e-07	2
ENSMUSG00000078202	Nrarp	91.5151	71.0799	64.1064	150.517	149.181	169.919	131.393	116.427	102.974	1.65659e-08	6.26909e-07	2
ENSMUSG00000039611	Pgap4	1882.72	1673.69	1770.25	2724.55	2396.52	2271.43	2223.58	2450.74	2380.57	1.66095e-08	6.27613e-07	2
ENSMUSG00000042246	Tmc7	10268.3	9922.75	11256.2	13658.9	13614	13430.2	12872.1	12540.7	13009.4	2.06403e-08	7.58952e-07	2
ENSMUSG00000054843	Atrnl1	433.586	480.5	489.04	650.652	699.707	667.617	647.983	670.898	596.313	2.06591e-08	7.58952e-07	2
ENSMUSG00000035992	Fnip1	2257.67	2466.94	2655.84	3044.63	3553.4	3672.44	3187.13	3269.19	3257.72	2.30429e-08	8.27173e-07	2
ENSMUSG00000027254	Map1a	199.912	192.389	208.804	295.318	305.099	311.335	299.847	304.325	307.05	2.47178e-08	8.84769e-07	2
ENSMUSG00000004508	Gab2	1019.99	964.791	1030.28	1283.2	1360.92	1307.83	1436.34	1303.76	1295.6	2.60318e-08	9.26526e-07	2
ENSMUSG00000020262	Adarb1	1110.62	984.693	1128.27	1544.23	1466.79	1447.05	1319.55	1265.72	1267.52	2.68754e-08	9.52503e-07	2
ENSMUSG00000089997	1810020O05Rik	4080.86	3891.39	4364.73	5143.3	5296.41	5351.9	5136.7	5103.21	5082.23	3.32734e-08	1.15483e-06	2
ENSMUSG00000029287	Tgfbr3	340.294	402.786	429.513	548.72	655.434	597.457	524.451	537.18	502.7	4.16205e-08	1.41905e-06	2
ENSMUSG00000043301	Kcnj6	1618.84	1612.09	1767.5	2131.05	2242.53	2217.72	2174.17	2025.37	2055.73	4.78274e-08	1.6175e-06	2
ENSMUSG00000049807	Arhgap23	821.859	747.76	835.215	1302.26	1119.34	1069.94	1149.97	1053.61	979.189	6.03522e-08	1.99806e-06	2
ENSMUSG00000066191	Anks6	26.6549	29.3797	47.6219	83.8322	91.4336	84.4114	60.6431	71.4702	65.5289	6.84201e-08	2.24515e-06	2
ENSMUSG00000031986	Sprtn	2288.76	2379.75	2236.4	3059.88	2946.09	2943.44	2721.08	2652.47	2601.5	7.41219e-08	2.40327e-06	2
ENSMUSG00000035329	Fbxo33	1366.51	1337.25	1337.99	1694.74	1817.12	1804.43	1603.67	1629.98	1699.07	8.77223e-08	2.80801e-06	2
ENSMUSG00000026463	Atp2b4	3294.54	3212.81	3587.21	4220.19	4195.36	4336.77	4483.1	4178.7	4188.23	9.91811e-08	3.14278e-06	2
ENSMUSG00000057778	Cyb5d2	500.223	477.657	511.02	730.674	716.069	670.906	576.11	619.025	569.165	1.03127e-07	3.25958e-06	2
ENSMUSG00000021363	Mak	8804.1	9308.62	9865.06	10747.7	12036.5	12480.8	12792.3	12164.9	11930	1.07501e-07	3.38508e-06	2
ENSMUSG00000087382	Ctcflos	34.6513	44.5434	31.1374	87.6428	88.5462	78.9301	48.2899	47.2626	43.998	1.10851e-07	3.48618e-06	2
ENSMUSG00000035529	Prdm4	2399.83	2377.86	2635.69	3052.26	3400.37	3571.59	3056.86	2944.11	2913.23	1.29441e-07	3.95212e-06	2
ENSMUSG00000071226	Cecr2	2079.97	2103.96	2446.12	2844.58	3135.69	3401.67	2865.95	2624.8	2544.39	1.29671e-07	3.95432e-06	2
ENSMUSG00000010755	Cars	928.478	868.122	956.101	1267.01	1197.3	1202.59	1265.64	1142.37	1161.73	1.48359e-07	4.45929e-06	2
ENSMUSG00000033545	Znrf1	692.138	641.614	728.065	1021.23	969.196	895.638	791.73	806.922	826.6	1.66253e-07	4.94976e-06	2
ENSMUSG00000001156	Mxd1	3586.86	3325.59	3702.6	4499.31	4382.07	4553.83	4635.83	4325.1	4336.14	1.80261e-07	5.32893e-06	2
ENSMUSG00000057177	Gsk3a	2581.08	2125.76	2270.28	3767.69	3107.78	2926.99	3456.66	3181.58	3077.99	1.81711e-07	5.35918e-06	2
ENSMUSG00000017861	Mybl2	345.625	394.256	402.039	552.531	585.175	514.142	522.205	492.223	530.784	1.83983e-07	5.40595e-06	2
ENSMUSG00000027624	Epb41l1	308.308	309.908	331.522	442.025	474.492	507.565	393.057	416.141	366.962	1.88243e-07	5.51302e-06	2
ENSMUSG00000029592	Usp30	970.237	868.122	918.553	1303.21	1208.85	1250.82	1101.68	987.903	1028.8	1.93489e-07	5.65348e-06	2
ENSMUSG00000019433	Gipc1	270.103	204.71	210.635	377.245	352.26	379.303	321.184	272.048	287.391	2.03832e-07	5.93138e-06	2
ENSMUSG00000027520	Zdbf2	1968.02	2123.87	2213.5	2392.08	2858.5	2971.94	2873.81	2847.28	2858.93	2.03944e-07	5.93138e-06	2
ENSMUSG00000020170	Frs2	183.919	217.03	193.235	291.508	284.888	300.373	288.616	299.714	309.858	2.06859e-07	5.99579e-06	2
ENSMUSG00000020841	Cpd	1998.23	2099.22	2279.44	2636.9	2946.09	3011.4	2620.01	2485.32	2608.99	2.10709e-07	6.09989e-06	2
ENSMUSG00000042190	Cmklr1	1907.6	1867.98	2205.26	2656.91	2597.68	2625.52	2698.62	2538.35	2462.95	2.20994e-07	6.36097e-06	2
ENSMUSG00000046562	Unc119b	395.381	344.026	386.47	615.405	530.315	526.201	432.363	432.28	467.127	2.2653e-07	6.50542e-06	2
ENSMUSG00000034227	Foxj1	12200.8	10429.8	11353.2	17216.1	14840.1	14667.8	13551.5	12770.1	11801.8	2.32727e-07	6.64541e-06	2
ENSMUSG00000037434	Slc30a1	1482.9	1326.82	1333.41	2065.32	1755.52	1813.2	1772.13	1708.37	1740.26	2.34385e-07	6.67757e-06	2
ENSMUSG00000005886	Ncoa2	2334.97	2524.76	2826.18	3190.39	3769.95	3736.03	2983.87	3046.71	3067.69	2.39458e-07	6.79619e-06	2
ENSMUSG00000093942	Olfr46	357.175	444.486	493.619	582.062	735.318	757.51	807.452	644.385	582.271	2.3963e-07	6.79619e-06	2
ENSMUSG00000001473	Tubb6	1441.14	1250.06	1374.62	1936.72	1806.53	1743.04	1586.83	1593.09	1579.25	2.4121e-07	6.82559e-06	2
ENSMUSG00000029168	Dpysl5	2199.92	1818.7	2125.58	3053.21	2755.52	2671.57	2421.23	2500.31	2382.44	2.58076e-07	7.25383e-06	2
ENSMUSG00000042557	Sin3a	1936.03	2132.4	2312.41	2770.27	2762.26	2989.48	2836.75	2635.18	2615.54	2.77894e-07	7.75881e-06	2
ENSMUSG00000025332	Kdm5c	599.735	605.6	679.528	927.87	852.738	848.499	778.253	748.132	797.58	2.94079e-07	8.15632e-06	2
ENSMUSG00000020954	Strn3	553.533	670.994	638.317	784.975	906.636	1010.74	947.83	820.755	850.939	2.9571e-07	8.18718e-06	2
ENSMUSG00000051451	Crebzf	294.092	299.483	300.384	374.387	444.656	442.886	411.026	479.542	427.81	2.98518e-07	8.25209e-06	2
ENSMUSG00000093568	Gm20611	457.575	412.263	431.344	615.405	615.973	602.938	582.848	556.776	532.656	3.06159e-07	8.44474e-06	2
ENSMUSG00000020733	Slc9a3r1	1442.92	1249.11	1371.88	1923.38	1755.52	1706.86	1903.52	1815.57	1670.99	3.17836e-07	8.72134e-06	2
ENSMUSG00000031386	Hcfc1	557.975	505.141	663.043	872.617	793.066	840.825	747.932	750.438	729.243	3.3436e-07	9.11257e-06	2
ENSMUSG00000031906	Smpd3	4222.13	3634.55	4082.66	5711.07	5169.37	4910.11	4356.2	4077.26	4150.79	3.52263e-07	9.5077e-06	2
ENSMUSG00000001228	Uhrf1	3459.8	3064.96	3345.44	5148.06	4154.93	4280.86	4093.41	4017.32	4051.56	3.57823e-07	9.62673e-06	2
ENSMUSG00000019831	Wasf1	514.439	469.127	543.989	697.332	723.769	739.97	661.459	614.414	601.93	3.83465e-07	1.0229e-05	2
ENSMUSG00000024193	Phf1	3378.06	2686.82	2731.85	4805.11	3893.14	3866.48	3288.21	3233.45	2901.06	4.55558e-07	1.19867e-05	2
ENSMUSG00000020196	Cabin1	1272.33	1201.72	1355.39	1739.52	1638.1	1582.99	1672.18	1598.86	1619.5	4.6153e-07	1.21058e-05	2
ENSMUSG00000029437	Il31	3033.32	2913.33	3009.34	3959.17	3687.18	3719.58	3246.65	3347.57	3297.98	4.69699e-07	1.22816e-05	2
ENSMUSG00000005198	Polr2a	4159.94	3911.29	4710.9	5961.61	5696.79	5959.22	5799.28	5271.51	4739.61	5.07068e-07	1.31221e-05	2
ENSMUSG00000022601	Zbtb11	687.696	724.067	726.234	892.623	953.796	1019.51	960.183	896.836	905.235	5.45395e-07	1.4013e-05	2
ENSMUSG00000101360	4933417O13Rik	234.563	272.947	245.436	358.192	396.533	390.266	342.521	348.129	303.305	5.66956e-07	1.45372e-05	2
ENSMUSG00000040389	Wdr47	1519.33	1609.25	1511.08	1942.43	2006.73	2066.43	1714.85	1697.99	1785.19	5.94525e-07	1.51821e-05	2
ENSMUSG00000028911	Srsf4	820.97	786.617	886.5	1140.31	1063.52	1095.16	1158.96	1096.26	1018.51	6.11494e-07	1.55996e-05	2
ENSMUSG00000040364	Sec1	944.471	807.467	823.309	1208.9	1145.33	1120.37	1083.72	1104.33	1065.31	6.7554e-07	1.6958e-05	2
ENSMUSG00000020212	Mdm1	7695.26	7945.78	8175.4	9586.41	9740.08	9940.81	8276.66	8487.67	8335.27	7.48514e-07	1.84942e-05	2
ENSMUSG00000016346	Kcnq2	569.526	549.684	580.621	828.796	725.694	772.857	644.614	604.039	592.568	7.69737e-07	1.89627e-05	2
ENSMUSG00000004069	Dnaja3	1659.71	1563.76	1635.63	2011.97	1995.18	1979.83	2085.45	2026.53	1986.46	7.71425e-07	1.89857e-05	2
ENSMUSG00000025314	Ptprj	2579.3	2620.48	3085.35	3394.25	3846.95	3976.11	3089.43	3049.01	2945.06	8.41703e-07	2.04945e-05	2
ENSMUSG00000051695	Pcbp1	430.032	420.793	445.082	641.126	581.325	619.382	583.971	560.235	495.211	9.56049e-07	2.28796e-05	2
ENSMUSG00000030513	Pcsk6	101.289	102.355	110.812	182.907	169.393	174.304	153.854	154.468	167.567	1.01634e-06	2.42072e-05	2
ENSMUSG00000024190	Dusp1	311.862	260.626	275.658	446.788	384.983	413.287	323.43	302.019	273.349	1.03328e-06	2.45409e-05	2
ENSMUSG00000031328	Flna	437.14	429.322	520.178	670.658	646.772	652.27	513.221	547.554	543.89	1.06994e-06	2.5316e-05	2
ENSMUSG00000042207	Kdm5b	7078.65	6704.25	7380.48	8891.93	8713.14	8888.41	7933.02	7804.09	8074.1	1.09101e-06	2.57176e-05	2
ENSMUSG00000068966	Zbtb34	655.71	627.398	693.265	889.765	871.987	937.295	742.317	800.006	838.77	1.39337e-06	3.18007e-05	2
ENSMUSG00000011960	Ccnt1	827.19	859.592	904.816	1077.43	1216.55	1157.64	1119.65	1058.22	1041.91	1.44493e-06	3.28283e-05	2
ENSMUSG00000034667	Xpot	1075.97	1121.17	1062.33	1457.54	1359.95	1404.3	1285.86	1368.31	1472.53	1.45008e-06	3.29155e-05	2
ENSMUSG00000064037	Gpn1	321.635	359.19	381.891	483.941	519.728	519.623	444.716	434.585	447.469	1.63653e-06	3.65612e-05	2
ENSMUSG00000028753	Vwa5b1	5129.29	4612.61	5515.9	6685.62	6603.43	6518.31	5993.56	5822.52	5664.5	1.87034e-06	4.11181e-05	2
ENSMUSG00000112108	4930551I15Rik	149.267	171.539	138.287	227.681	290.662	240.079	185.298	187.898	214.373	1.8763e-06	4.1213e-05	2
ENSMUSG00000027829	Ccnl1	1566.42	1768.47	1711.64	1967.2	2202.11	2281.3	2119.14	2144.11	2220.49	1.96932e-06	4.29508e-05	2
ENSMUSG00000007613	Tgfbr1	682.365	728.805	706.086	859.28	936.472	975.664	887.187	909.517	931.446	1.97883e-06	4.30883e-05	2
ENSMUSG00000041341	Atg2b	2527.77	2541.82	2757.49	3457.13	3209.8	3239.42	3102.91	3082.44	3113.56	1.99925e-06	4.33213e-05	2
ENSMUSG00000078676	Casc3	254.998	238.828	271.994	367.719	362.847	368.341	358.244	381.559	326.708	2.19267e-06	4.70115e-05	2
ENSMUSG00000037098	Rab11fip3	561.529	527.886	651.138	865.949	746.868	762.991	796.222	758.507	788.219	2.33769e-06	4.96546e-05	2
ENSMUSG00000078532	Nkain1	205.243	158.271	174.919	304.844	270.451	275.159	217.866	236.313	231.223	2.34077e-06	4.9678e-05	2
ENSMUSG00000045350	Fam186a	3675.71	3906.55	4510.34	4958.49	5637.12	5654.47	4677.38	4794.27	4584.21	2.65665e-06	5.53076e-05	2
ENSMUSG00000022387	Brd1	997.781	971.425	1056.84	1243.19	1268.52	1324.27	1303.83	1268.02	1238.5	2.83003e-06	5.85292e-05	2
ENSMUSG00000020659	Cbll1	1518.44	1557.12	1612.73	1965.29	2047.15	2142.08	2005.72	1860.53	1714.05	2.98222e-06	6.13736e-05	2
ENSMUSG00000053470	Kdm3a	6071.09	6483.43	6439.95	7531.56	7535.09	7703.36	7528.73	7694.58	7579.82	3.05302e-06	6.2728e-05	2
ENSMUSG00000031262	Cenpi	599.735	651.091	634.653	783.069	806.54	841.921	804.083	797.7	842.514	3.27413e-06	6.64558e-05	2
ENSMUSG00000035234	Abraxas1	167.926	187.651	175.835	226.728	311.837	316.817	217.866	212.105	206.884	3.45942e-06	6.97659e-05	2
ENSMUSG00000067101	1700010H22Rik	643.271	658.673	681.359	838.322	904.711	930.718	779.377	718.161	795.708	3.51808e-06	7.0892e-05	2
ENSMUSG00000015247	Nipsnap3b	23.1009	21.7978	20.1477	55.2531	64.4847	50.4276	31.4446	42.6516	43.0618	3.57791e-06	7.19246e-05	2
ENSMUSG00000055322	Tns1	17016.5	16003.4	18603.7	22649.9	21459	21489.8	21441.8	20126.9	19708.3	4.52313e-06	8.797e-05	2
ENSMUSG00000079173	Zan	4489.57	4402.21	5733.86	6601.79	6611.13	6631.23	5802.65	5823.67	5850.79	4.63702e-06	8.9976e-05	2
ENSMUSG00000026842	Abl1	1250.11	1230.16	1261.06	1733.8	1646.77	1482.13	1355.49	1321.05	1398.57	4.71387e-06	9.11156e-05	2
ENSMUSG00000034613	Ppm1h	864.506	815.997	869.1	1042.19	1235.8	1164.22	1028.69	987.903	918.341	4.88736e-06	9.42513e-05	2
ENSMUSG00000039220	Ppp1r10	10495.8	10184.3	10664.6	13250.3	12684.2	12775.7	11701.9	10757.4	10407.9	4.90163e-06	9.44542e-05	2
ENSMUSG00000039458	Mtmr12	1983.12	2045.2	2056.9	2430.18	2645.8	2566.33	2393.16	2313.56	2375.89	5.12509e-06	9.83079e-05	2
ENSMUSG00000074748	Atxn7l3b	6202.59	6031.36	5819.03	8406.09	7454.24	7212.24	6801.01	6917.63	7143.58	5.24905e-06	0.000100379	2
ENSMUSG00000037791	Phf12	426.478	402.786	457.903	616.357	583.25	578.821	523.328	488.764	469.936	6.41322e-06	0.000120083	2
ENSMUSG00000062198	2700097O09Rik	74.6336	72.0276	95.2438	123.843	164.58	138.128	129.147	122.191	129.186	6.67725e-06	0.000124496	2
ENSMUSG00000046668	Cxxc5	4619.29	4462.87	4556.13	5489.11	5738.18	5465.91	5023.27	5098.6	5030.75	6.77233e-06	0.000125869	2
ENSMUSG00000022463	Srebf2	1295.43	1143.91	1253.74	1734.76	1624.63	1458.01	1319.55	1288.77	1295.6	6.98171e-06	0.000129473	2
ENSMUSG00000020654	Adcy3	172.368	135.526	164.845	244.828	225.215	237.887	225.727	221.327	254.627	7.40995e-06	0.000136809	2
ENSMUSG00000030096	Slc6a6	5850.74	5766.95	6861.22	7937.39	7840.19	7929.19	7040.22	6793.13	6715.77	7.64244e-06	0.000140585	2
ENSMUSG00000051235	Gen1	231.897	259.678	304.963	364.861	464.867	384.784	303.216	337.755	328.581	7.82149e-06	0.000143564	2
ENSMUSG00000027519	Rab22a	3626.84	3281.05	3484.64	4553.61	4111.62	4206.32	4289.94	4183.31	4112.41	9.60209e-06	0.00017173	2
ENSMUSG00000035722	Abca7	178.588	155.428	192.319	300.081	264.676	224.732	274.017	266.284	240.585	1.08575e-05	0.000191591	2
ENSMUSG00000022911	Arl13b	4132.39	4551.01	4678.85	5215.7	6037.5	6384.57	5949.76	5339.52	5219.84	1.15274e-05	0.000202136	2
ENSMUSG00000024085	Man2a1	609.508	734.492	707.002	857.375	934.547	1014.03	820.928	811.533	868.726	1.16237e-05	0.00020354	2
ENSMUSG00000038902	Pogz	663.706	670.994	749.129	879.286	926.848	893.445	853.496	865.712	880.895	1.19616e-05	0.000208151	2
ENSMUSG00000024426	Atat1	1059.98	1120.22	1201.54	1438.48	1498.55	1395.53	1219.6	1246.12	1205.73	1.31665e-05	0.000224607	2
ENSMUSG00000042532	Golga7b	389.161	398.047	488.124	603.973	554.376	624.863	455.946	454.182	491.467	1.34584e-05	0.000228502	2
ENSMUSG00000028758	Kif17	19637.5	17442	20170.6	25866.1	23414.7	23366.6	21480	20998.4	20181	1.37014e-05	0.000232313	2
ENSMUSG00000029475	Kdm2b	2310.98	2140.93	2329.81	3324.71	2702.58	2853.54	2569.47	2609.82	2593.07	1.47168e-05	0.00024736	2
ENSMUSG00000044098	Rsbn1	8379.4	8246.21	8690.08	10145.6	10252.1	10525.1	9705.15	9027.15	9079.5	1.52226e-05	0.000255179	2
ENSMUSG00000023473	Celsr3	80.8531	65.3935	90.6648	181.954	121.27	129.358	119.04	114.122	112.335	1.75147e-05	0.000287069	2
ENSMUSG00000024515	Smad4	593.515	504.193	539.41	762.111	673.721	707.082	722.102	713.55	691.798	1.77829e-05	0.000290728	2
ENSMUSG00000089824	Rbm12	50.6443	57.8116	61.359	84.7849	123.195	117.299	74.1194	81.845	73.954	1.79165e-05	0.000292722	2
ENSMUSG00000027018	Hat1	1848.07	1885.99	1872.82	2272.04	2338.77	2326.25	2124.76	2012.69	2085.69	1.79354e-05	0.000292839	2
ENSMUSG00000030275	Etnk1	2573.97	2404.39	2713.53	3224.68	3159.75	3231.75	2757.02	2919.91	2799.02	1.82047e-05	0.000296433	2
ENSMUSG00000040325	Dcaf1	3398.5	3491.44	3838.14	4204.95	4768.98	4564.79	3619.5	3947	3784.76	1.97126e-05	0.000317852	2
ENSMUSG00000017831	Rab5a	127.055	152.585	121.802	190.528	228.103	213.769	190.914	180.981	175.992	1.99317e-05	0.000320232	2
ENSMUSG00000007617	Homer1	313.639	377.197	392.881	447.74	512.028	539.356	505.359	493.375	467.127	2.04777e-05	0.000328166	2
ENSMUSG00000032115	Hyou1	826.301	767.662	871.847	1170.79	1016.36	1029.38	1011.84	1007.5	1027.87	2.0746e-05	0.000332042	2
ENSMUSG00000070871	Ccnyl1	4873.4	5014.45	5199.03	5944.47	6323.35	6417.46	5715.05	5353.35	5143.08	2.09843e-05	0.000335429	2
ENSMUSG00000019947	Arid5b	324.301	320.333	367.238	431.545	495.666	469.196	373.966	371.184	337.006	2.14478e-05	0.000341101	2
ENSMUSG00000022543	Dnaaf8	2070.2	2008.24	2314.24	2673.11	2667.94	2574	2599.79	2571.78	2572.48	2.18833e-05	0.000347149	2
ENSMUSG00000041245	Wnk3	31.0974	41.7002	34.8006	49.5372	74.1093	77.8339	76.3654	70.3175	74.8902	2.21898e-05	0.000351125	2
ENSMUSG00000090327	Gm17111	118.17	126.996	121.802	183.859	185.755	197.325	154.977	186.745	187.225	2.30519e-05	0.000362256	2
ENSMUSG00000047143	Dmrta2	1111.51	882.338	885.584	1689.98	1301.24	1192.72	1160.08	1051.3	1115.86	2.32641e-05	0.000364603	2
ENSMUSG00000026819	Slc25a25	2486.01	2301.09	2629.28	3265.65	3106.82	3007.02	2650.33	2689.36	2847.7	2.34652e-05	0.00036646	2
ENSMUSG00000020231	Dip2a	483.342	466.284	530.251	711.621	673.721	617.19	572.741	627.094	661.842	2.42793e-05	0.000377764	2
ENSMUSG00000024812	Tjp2	2559.76	2609.1	3074.36	3269.46	3656.38	3705.33	3674.52	3375.24	3289.55	2.47902e-05	0.000384049	2
ENSMUSG00000024091	Vapa	2420.26	2450.83	2310.58	2838.86	2994.21	3015.79	2636.85	2644.4	2666.09	2.50078e-05	0.000386705	2
ENSMUSG00000031728	Zfp821	4065.76	3585.27	4024.97	4901.33	4867.15	4910.11	4461.76	3988.5	3910.2	2.52731e-05	0.000390327	2
ENSMUSG00000018909	Arrb1	470.014	502.298	585.2	696.379	769.004	685.157	591.832	665.134	690.862	2.63237e-05	0.000402839	2
ENSMUSG00000023868	Pde10a	1337.19	1286.07	1344.4	1602.34	1659.28	1672.88	1574.48	1533.15	1519.33	2.72178e-05	0.000415005	2
ENSMUSG00000078429	Ctdsp2	589.961	525.043	630.074	820.222	781.516	760.799	622.154	654.76	721.754	2.73585e-05	0.000416393	2
ENSMUSG00000070604	Vsig10l	35.5398	54.9684	46.7061	71.4479	105.87	84.4114	79.7345	91.0669	78.6347	2.78996e-05	0.000423603	2
ENSMUSG00000044147	Arf6	507.331	451.12	456.071	725.911	650.622	585.398	588.463	521.041	586.015	2.81416e-05	0.000426503	2
ENSMUSG00000039852	Rere	1745.01	1723.92	2140.24	2377.79	2438.87	2594.83	2751.4	2416.16	2185.86	2.94078e-05	0.000442491	2
ENSMUSG00000048677	Tpcn2	221.235	239.776	237.194	326.755	358.035	304.758	311.077	297.408	305.177	3.00726e-05	0.000451682	2
ENSMUSG00000057156	Homez	2673.48	2660.28	2599.97	3427.6	3121.25	3287.66	3055.74	2969.47	2830.85	3.01726e-05	0.000452643	2
ENSMUSG00000026153	Fam135a	6577.53	7373.35	7529.75	7748.77	9127.96	9256.75	9159.36	9026	9183.41	3.02943e-05	0.000454197	2
ENSMUSG00000009418	Nav1	26.6549	19.9024	35.7164	55.2531	67.3721	64.6789	40.4288	40.3461	40.2535	3.39886e-05	0.000502687	2
ENSMUSG00000037876	Jmjd1c	842.294	1016.92	1022.04	1066.96	1306.06	1323.18	1375.7	1261.1	1251.6	3.56539e-05	0.000523313	2
ENSMUSG00000038011	Dnah10	9918.28	9195.84	11653.6	14174.3	12607.2	13000.4	12824.9	12220.3	12354.1	3.80269e-05	0.000554579	2
ENSMUSG00000033966	Cdkl4	565.083	624.555	606.263	711.621	835.414	860.558	661.459	689.342	699.287	4.27061e-05	0.000612161	2
ENSMUSG00000025885	Myo5b	5301.65	5320.56	6327.3	6393.16	7077.92	7313.1	7349.05	7182.76	6984.44	4.32429e-05	0.00061915	2
ENSMUSG00000022241	Tars	111.062	112.78	125.465	194.338	173.243	180.882	150.485	145.246	142.291	4.40461e-05	0.000628859	2
ENSMUSG00000018209	Stk4	1123.06	1133.49	1191.46	1374.66	1471.6	1421.84	1479.02	1325.66	1404.19	4.93001e-05	0.000692893	2
ENSMUSG00000018965	Ywhah	347.402	354.452	374.565	439.167	512.028	477.966	510.975	496.833	432.491	4.97106e-05	0.000697447	2
ENSMUSG00000038072	Galnt11	7.99646	7.58185	8.24225	23.816	36.5734	25.2138	13.4763	13.833	18.7225	5.10586e-05	0.000713174	2
ENSMUSG00000040021	Lats1	1387.83	1481.3	1536.72	1605.2	1802.68	1918.44	1908.01	1913.56	1802.04	5.24413e-05	0.000728438	2
ENSMUSG00000039512	Uhrf1bp1	2466.46	2129.55	2761.15	3464.75	3112.59	2984	2627.87	2582.15	2520.05	5.28939e-05	0.000733914	2
ENSMUSG00000070939	Tgfbrap1	181.253	139.317	183.161	235.302	232.915	245.56	224.604	259.368	252.754	5.33332e-05	0.000739423	2
ENSMUSG00000109649	Gm45521	170.591	178.173	164.845	241.97	225.215	255.427	243.696	239.771	236.84	5.33498e-05	0.000739423	2
ENSMUSG00000024251	Thada	822.747	870.965	969.838	1164.12	1181.9	1109.41	994.997	1016.72	1079.35	5.34972e-05	0.000740649	2
ENSMUSG00000025340	Rabgef1	225.678	204.71	221.625	288.65	337.823	289.41	303.216	292.797	282.71	5.42543e-05	0.000748143	2
ENSMUSG00000053411	Cbx7	1178.15	1004.6	1051.34	1422.29	1333.01	1325.37	1386.93	1304.91	1293.73	5.73555e-05	0.000784556	2
ENSMUSG00000027582	Zgpat	267.437	224.612	231.699	359.145	326.273	328.876	309.954	313.547	319.219	5.94963e-05	0.00081075	2
ENSMUSG00000034165	Ccnd3	4367.84	3885.7	4391.29	6017.82	5128.94	5008.77	4999.69	4961.42	4977.39	6.10629e-05	0.000828504	2
ENSMUSG00000031578	Mak16	1042.21	1203.62	1155.75	1262.25	1424.44	1500.77	1493.62	1453.61	1417.3	6.12145e-05	0.000830112	2
ENSMUSG00000039194	Rlbp1	37.3168	41.7002	43.9587	63.8268	70.2595	85.5076	66.2582	79.5395	84.2514	6.17895e-05	0.000836555	2
ENSMUSG00000071909	Nutm2	159.929	184.808	136.455	266.739	232.915	248.849	231.342	179.828	167.567	7.50835e-05	0.000987284	2
ENSMUSG00000036478	Btg1	7179.05	7086.19	7581.04	8832.87	8587.06	8757.96	8140.78	8161.44	7876.57	7.52597e-05	0.000988049	2
ENSMUSG00000054823	Nsd3	1476.68	1650	1659.44	1808.11	2107.78	2168.39	2016.95	1952.75	1901.27	7.53076e-05	0.000988161	2
ENSMUSG00000043059	Zfp513	404.266	386.674	412.113	568.725	527.427	515.238	486.268	447.265	432.491	7.78319e-05	0.00101757	2
ENSMUSG00000033769	Exoc6b	199.023	201.867	187.74	260.07	296.437	283.929	241.449	255.91	263.988	8.03171e-05	0.00104679	2
ENSMUSG00000110477	Gm3045	1341.63	1146.75	1226.26	1769.05	1604.42	1465.69	1470.03	1389.06	1402.32	8.16325e-05	0.00106118	2
ENSMUSG00000035798	Zdhhc17	421.147	465.336	538.494	592.541	694.895	688.446	525.574	538.332	601.93	8.22651e-05	0.0010672	2
ENSMUSG00000070565	Rasal2	3108.85	3104.77	3670.55	3909.63	4147.23	4300.6	4105.76	3967.75	3864.33	8.6571e-05	0.00111774	2
ENSMUSG00000015702	Anxa9	11.5504	10.425	16.4845	32.3897	40.4233	36.1763	19.0914	34.5824	30.8922	8.76461e-05	0.00112826	2
ENSMUSG00000033147	Slc22a15	3386.95	3049.8	3488.3	4603.15	4177.07	3845.65	3732.92	3951.61	4061.85	8.96496e-05	0.00114759	2
ENSMUSG00000020328	Nudcd2	1095.52	1108.85	1199.71	1323.22	1495.66	1549	1311.69	1201.16	1268.45	9.17507e-05	0.00117269	2
ENSMUSG00000022091	Sorbs3	3163.04	3032.74	3389.4	3911.54	3894.11	3970.62	3950.79	3683.02	3533.88	9.23117e-05	0.00117866	2
ENSMUSG00000002129	Sf3a1	2604.18	2328.58	2523.96	3357.1	2972.07	2971.94	3118.63	2961.4	2835.53	9.45335e-05	0.00120032	2
ENSMUSG00000078157	Fem1al	3270.55	2900.06	3024.91	4432.63	3721.83	3597.9	3631.85	3708.38	3646.21	9.47189e-05	0.00120207	2
ENSMUSG00000042010	Acacb	8.88496	9.47731	8.24225	29.5318	29.8362	24.1175	14.5993	10.3747	12.1697	9.66419e-05	0.001224	2
ENSMUSG00000035910	Dcdc2a	1390.5	1548.59	1552.29	1726.18	1888.34	2011.62	2186.52	1920.47	1729.96	9.79128e-05	0.00123574	2
ENSMUSG00000029106	Add1	141.271	119.414	140.118	201.007	193.454	190.748	193.16	180.981	191.906	0.000100627	0.00126721	2
ENSMUSG00000022489	Pde1b	303.866	309.908	327.858	440.119	432.144	407.806	332.414	366.573	375.387	0.000104246	0.00130648	2
ENSMUSG00000000282	Mnt	1985.79	2083.11	2176.87	2441.61	2705.47	2531.25	2495.35	2524.51	2350.61	0.000104493	0.00130893	2
ENSMUSG00000041702	Btbd7	2619.29	2742.73	2934.24	3089.41	3384.97	3593.51	3544.25	3298.01	3355.08	0.000109006	0.00136003	2
ENSMUSG00000037736	Limch1	2761.44	2998.62	3183.34	3590.5	3721.83	3980.49	3528.53	3372.93	3107.94	0.000109077	0.00136024	2
ENSMUSG00000031627	Irf2	788.096	889.92	938.701	1064.1	1139.55	1209.17	1021.95	989.056	916.468	0.000110329	0.00137152	2
ENSMUSG00000030168	Adipor2	440.694	396.152	439.587	555.389	560.151	525.105	552.526	508.361	585.079	0.000110364	0.00137152	2
ENSMUSG00000025024	Smndc1	1930.7	1904.94	1914.03	2278.71	2243.49	2308.71	2314.55	2300.88	2183.05	0.000117304	0.00144577	2
ENSMUSG00000026301	Iqca	2725.9	2944.6	3089.93	3391.39	3672.74	3905.94	3531.9	3407.52	3254.91	0.000117424	0.00144638	2
ENSMUSG00000026657	Frmd4a	246.113	252.097	307.711	357.24	363.809	370.533	414.395	344.671	345.431	0.000122173	0.00149608	2
ENSMUSG00000026939	Tmem141	297.646	257.783	279.321	397.25	357.072	384.784	354.875	376.948	336.07	0.000127123	0.00154914	2
ENSMUSG00000005514	Por	670.814	580.959	636.485	1009.8	741.093	795.879	877.079	817.297	776.985	0.000127713	0.00155559	2
ENSMUSG00000048329	Mfsd6l	174.145	148.794	140.118	293.413	227.14	197.325	183.052	192.509	166.631	0.000128278	0.0015602	2
ENSMUSG00000038539	Atf5	95.069	112.78	107.149	149.564	187.679	158.957	148.239	131.413	146.972	0.000130068	0.00158044	2
ENSMUSG00000028555	Ttc39a	10022.2	9815.65	10899.9	12001.3	12343.5	12691.3	12422.9	11729.2	11479.7	0.000132397	0.00160557	2
ENSMUSG00000026734	4921504E06Rik	3761	4327.34	4099.15	4405.96	5276.2	5596.37	5683.61	5126.26	4856.63	0.000137668	0.00165676	2
ENSMUSG00000017478	Zc3h18	1613.51	1616.83	1868.24	2267.28	2117.41	2131.11	2353.85	2040.36	1906.89	0.000143854	0.00171968	2
ENSMUSG00000041358	Nutm1	6326.09	5674.07	6592.88	8235.56	7295.44	7344.89	7416.43	7453.66	7237.2	0.000147984	0.0017657	2
ENSMUSG00000056050	Mia3	5184.37	5740.41	6221.98	6481.76	7389.76	7842.58	7290.65	6918.78	6671.78	0.000153231	0.00181965	2
ENSMUSG00000021816	Ppp3cb	458.464	543.05	504.609	581.11	667.946	672.002	619.908	651.301	676.82	0.000157474	0.00186125	2
ENSMUSG00000028790	Khdrbs1	541.094	590.437	505.525	680.184	653.509	710.371	690.658	692.8	691.798	0.00016118	0.00189613	2
ENSMUSG00000020888	Dvl2	270.103	231.246	238.109	395.345	326.273	320.106	317.815	338.907	297.688	0.000162905	0.00191373	2
ENSMUSG00000002058	Unc119	180.365	180.069	164.845	292.46	266.601	217.058	227.973	204.036	200.331	0.000163579	0.00192076	2
ENSMUSG00000012042	4930579F01Rik	7297.22	7706	7299.89	8631.86	8930.65	8746.99	8651.75	8406.98	8292.21	0.000165604	0.00194181	2
ENSMUSG00000035311	Gnptab	480.676	541.155	589.779	613.5	737.243	787.109	679.428	698.564	698.351	0.000166862	0.001952	2
ENSMUSG00000037343	Taf2	338.517	288.11	380.975	413.445	505.291	513.046	418.887	358.504	408.151	0.000177448	0.0020548	2
ENSMUSG00000101605	Ace3	5271.45	5037.19	5902.37	6517.96	6535.09	6577.51	5766.71	5534.33	5588.68	0.000182836	0.0021049	2
ENSMUSG00000020633	Dcdc2c	350.956	386.674	407.534	442.025	557.264	607.323	506.482	435.738	493.339	0.000190468	0.00217549	2
ENSMUSG00000033705	Stard9	8778.34	8623.41	10980.5	11550.7	12358	12568.5	10613.7	10762	11296.2	0.000194061	0.0022075	2
ENSMUSG00000001334	Fndc5	13.3274	18.0069	21.0635	34.295	37.5359	39.4651	33.6906	39.1934	47.7425	0.000198714	0.00225634	2
ENSMUSG00000059474	Mbtd1	1968.91	2210.11	2173.21	2354.92	2732.42	2771.32	2696.37	2476.1	2569.67	0.000206242	0.0023271	2
ENSMUSG00000003234	Abcf3	7505.12	6480.59	7278.82	9540.68	8257.89	8460.87	8632.66	8291.7	8270.68	0.000208245	0.00234443	2
ENSMUSG00000040363	Bcor	98.623	96.6686	101.654	160.043	164.58	140.32	139.255	114.122	120.76	0.000221441	0.00247526	2
ENSMUSG00000052144	Ppp4r2	1764.55	1891.67	1949.75	2113.91	2337.81	2466.57	2006.84	1934.31	1961.19	0.000226464	0.00252019	2
ENSMUSG00000045969	Ing1	2007.11	2055.63	2094.45	2358.73	2549.55	2473.14	2337.01	2391.95	2368.4	0.000228544	0.00253996	2
ENSMUSG00000021180	Rps6ka5	549.09	485.238	594.358	659.226	727.619	750.932	600.816	614.414	603.802	0.000249495	0.0027365	2
ENSMUSG00000021645	Smn1	344.736	369.615	315.953	442.025	450.431	469.196	361.613	390.781	337.942	0.000251663	0.00275393	2
ENSMUSG00000031755	Bbs2	870.726	840.638	884.668	1060.29	1060.63	1090.77	990.504	983.292	986.678	0.000254844	0.00278181	2
ENSMUSG00000038349	Plcl1	151.044	150.689	182.245	227.681	228.103	252.138	250.434	232.855	184.417	0.000257559	0.00280414	2
ENSMUSG00000029190	D5Ertd579e	441.582	460.597	545.82	595.399	664.096	677.484	585.094	522.194	560.74	0.000257962	0.00280731	2
ENSMUSG00000020893	Per1	1696.14	1570.39	1735.45	2224.41	1955.72	1983.12	2034.91	1972.35	1905.95	0.000269847	0.00290742	2
ENSMUSG00000014846	Tppp3	435.363	382.883	442.334	553.483	543.789	553.607	489.637	455.335	438.107	0.000270928	0.00291433	2
ENSMUSG00000079555	Haus3	83.5186	144.055	118.139	167.664	186.717	192.94	178.56	159.079	151.653	0.000276206	0.00296097	2
ENSMUSG00000018476	Kdm6b	115.504	139.317	151.108	193.386	221.365	197.325	141.501	180.981	134.802	0.00028206	0.00301472	2
ENSMUSG00000032849	Abcc4	75.5221	78.6617	63.1906	103.838	121.27	137.031	97.7028	80.6922	87.0598	0.000285653	0.00304793	2
ENSMUSG00000027035	Cers6	101.289	116.571	122.718	155.28	165.543	181.978	180.806	144.093	165.694	0.000294802	0.00313624	2
ENSMUSG00000002748	Baz1b	430.032	476.709	469.808	498.23	619.823	607.323	669.32	564.845	600.057	0.00029642	0.00314944	2
ENSMUSG00000031510	1700128E19Rik	352.733	319.385	324.195	437.261	425.407	458.233	394.18	423.058	389.429	0.000297666	0.00315867	2
ENSMUSG00000068747	Sort1	7403.83	6890.01	8070.08	9359.68	8989.36	8852.23	8208.16	8148.76	8389.57	0.000299343	0.00316978	2
ENSMUSG00000021108	Prkch	113.727	108.989	114.476	160.043	184.792	161.149	163.961	148.704	143.227	0.000309303	0.00325604	2
ENSMUSG00000044819	Oxgr1	103.954	127.944	119.055	160.043	187.679	196.229	143.747	131.413	173.183	0.000311015	0.00327132	2
ENSMUSG00000022914	Brwd1	1719.24	1858.5	2171.38	2165.35	2428.28	2406.27	2398.77	2411.54	2397.42	0.000328054	0.00343044	2
ENSMUSG00000026450	Chit1	436.251	394.256	427.681	581.11	522.615	538.26	485.145	471.473	490.531	0.000335305	0.00349004	2
ENSMUSG00000028677	Rnf220	9334.54	8269.9	9471.26	11736.5	10548.5	10698.3	9951.09	9148.19	8891.33	0.000344296	0.00356614	2
ENSMUSG00000032285	Dnaja4	7386.06	7309.85	7981.25	8901.46	8936.43	9348.83	9113.31	8398.91	8302.51	0.000363525	0.00373452	2
ENSMUSG00000039157	Fam102a	54.1982	45.4911	42.1271	92.406	71.2219	92.0851	75.2424	77.234	60.8483	0.0003919	0.00399013	2
ENSMUSG00000023994	Nfya	796.092	757.237	901.153	1009.8	1071.22	1065.56	978.151	929.113	843.45	0.000394654	0.00401285	2
ENSMUSG00000021598	Med10	3415.38	3361.6	3254.77	3980.13	4066.39	3837.98	3589.17	3535.47	3617.19	0.000406927	0.00412143	2
ENSMUSG00000022456	Septin3	2251.45	2175.04	2574.33	2702.64	2839.25	2869.99	2861.46	2798.87	2748.47	0.00041844	0.00421088	2
ENSMUSG00000031007	Atp6ap2	59.5292	62.5503	60.4432	96.2165	102.983	107.433	83.1035	95.6779	74.8902	0.000420746	0.00422742	2
ENSMUSG00000036568	Bicral	1083.08	1130.64	1283.04	1428.01	1432.14	1521.6	1346.5	1314.13	1260.96	0.00042364	0.00425468	2
ENSMUSG00000036403	Cep135	1039.54	1322.09	1291.29	1293.68	1587.09	1619.16	1669.93	1579.26	1544.61	0.000433321	0.00433805	2
ENSMUSG00000003585	Sec14l2	294.092	272.947	326.027	347.713	413.857	392.458	398.672	380.406	396.918	0.000450788	0.0044861	2
ENSMUSG00000032481	Smarcc1	1203.91	1233	1381.03	1414.67	1618.86	1599.43	1700.25	1519.32	1527.76	0.000454704	0.00452149	2
ENSMUSG00000101126	Gm10538	105.731	127.944	126.381	169.57	179.017	183.074	138.132	141.788	123.569	0.000455637	0.00452719	2
ENSMUSG00000032897	Nfyc	89.7381	112.78	129.129	185.765	156.881	155.668	168.453	156.773	146.972	0.000463919	0.00458952	2
ENSMUSG00000038507	Parp12	99.5115	99.5118	102.57	149.564	163.618	146.898	117.917	130.26	143.227	0.00046392	0.00458952	2
ENSMUSG00000052748	Swt1	1958.24	2305.83	2331.64	2416.85	3011.53	2923.7	2621.13	2752.76	2673.58	0.000468942	0.0046319	2
ENSMUSG00000035095	Fam167a	916.039	914.561	997.312	1108.87	1217.51	1143.39	1048.9	1225.37	1184.2	0.000489786	0.0048038	2
ENSMUSG00000015522	Arnt	510.885	518.409	558.641	666.847	645.81	681.869	663.705	615.566	631.886	0.000501657	0.00491448	2
ENSMUSG00000027525	Phactr3	645.048	755.342	726.234	810.696	990.37	1043.63	890.556	838.046	733.924	0.00051013	0.00497943	2
ENSMUSG00000090102	Tesl2	836.963	839.69	831.552	1029.8	1027.91	1066.65	911.893	869.17	998.847	0.000510959	0.0049823	2
ENSMUSG00000029576	Radil	1321.19	1197.93	1305.94	1950.05	1537.05	1459.11	1381.32	1374.07	1381.72	0.000518075	0.00502827	2
ENSMUSG00000034312	Iqsec1	3169.26	2767.38	3136.63	3731.49	3490.84	3550.76	3777.84	3575.82	3488.95	0.000519225	0.00503749	2
ENSMUSG00000022200	Golph3	1633.94	1673.69	1620.98	1853.84	2052.92	2098.23	1799.08	1874.36	1818.89	0.000519611	0.00503929	2
ENSMUSG00000103322	Gm37404	39.0938	63.498	47.6219	67.6374	77.9591	97.5664	103.318	95.6779	71.1456	0.000541559	0.00522994	2
ENSMUSG00000096094	A630095N17Rik	351.844	420.793	358.08	473.462	518.765	495.506	434.609	483.001	447.469	0.000562315	0.00541167	2
ENSMUSG00000031827	Cotl1	360.729	309.908	309.542	525.857	398.458	415.479	445.839	425.363	383.812	0.000569369	0.00547117	2
ENSMUSG00000033577	Myo6	320.747	345.922	341.596	394.393	457.168	509.757	395.303	429.974	381.004	0.000586555	0.00560417	2
ENSMUSG00000040225	Prrc2c	796.981	1060.51	1061.42	1101.25	1303.17	1299.06	1240.94	1295.69	1241.3	0.000592624	0.00564498	2
ENSMUSG00000032826	Ank2	8492.24	8685.01	10303.7	10281.8	11057.7	11591.8	11262.8	10994.9	11080.9	0.000638235	0.00603597	2
ENSMUSG00000071604	Fam189a2	482.453	421.74	490.872	609.689	613.086	553.607	458.193	496.833	498.02	0.000646748	0.00610499	2
ENSMUSG00000047824	Pygo2	265.66	232.194	273.826	473.462	340.71	302.565	313.323	333.144	360.409	0.000671064	0.00628026	2
ENSMUSG00000021733	Slc4a7	3013.78	3117.09	3289.57	3514.29	3822.89	3956.37	3586.93	3518.18	3722.98	0.000683505	0.00637769	2
ENSMUSG00000000759	Tubgcp3	75.5221	72.9753	83.3383	88.5954	133.782	152.379	108.933	122.191	119.824	0.000694018	0.00644944	2
ENSMUSG00000034684	Sema3f	62.1947	46.4388	52.2009	100.98	91.4336	86.6039	89.8417	59.9428	73.0179	0.000726565	0.00669728	2
ENSMUSG00000010051	Hyal1	29.3204	34.1183	45.7903	78.1164	63.5223	58.1013	64.0122	61.0955	56.1676	0.000726806	0.00669728	2
ENSMUSG00000048400	Prss54	6867.18	6488.17	7070.94	7985.02	7868.1	7962.08	7778.04	7618.5	7581.69	0.000746219	0.00685093	2
ENSMUSG00000035845	Alg12	795.204	711.746	852.615	1019.32	961.496	947.162	948.953	937.182	923.021	0.000779683	0.00711655	2
ENSMUSG00000046240	Hepacam	1219.02	1160.97	1147.5	1405.14	1410.96	1477.75	1334.15	1200.01	1164.54	0.000793532	0.00721414	2
ENSMUSG00000016998	Svs4	31.9858	31.2751	18.3161	42.8688	67.3721	60.2938	42.6748	41.4989	29.9561	0.000843409	0.00760157	2
ENSMUSG00000020300	Cpeb4	2402.49	2554.14	2679.65	2673.11	3113.55	3242.71	3108.52	3069.76	3129.47	0.000858406	0.00771736	2
ENSMUSG00000073139	Tmem185a	987.119	881.39	967.091	1261.29	1176.12	1083.1	1092.7	1093.96	1071.87	0.000875982	0.00785851	2
ENSMUSG00000022521	Crebbp	1409.15	1548.59	1828.86	1823.35	2131.85	2173.87	1995.61	1878.98	1860.08	0.000877827	0.00787224	2
ENSMUSG00000023961	Enpp4	646.825	697.53	667.622	857.375	827.714	806.841	745.686	755.049	786.347	0.000902034	0.0080577	2
ENSMUSG00000033209	Ttc28	662.818	626.45	728.065	854.517	821.94	849.595	906.278	793.089	758.263	0.000908864	0.00810143	2
ENSMUSG00000100277	1810053B23Rik	30.2089	49.282	43.0429	70.4953	76.0342	75.6414	48.2899	46.1098	60.8483	0.000971572	0.00858125	2
ENSMUSG00000075510	Fam187a	516.216	424.584	503.693	643.984	613.086	613.901	524.451	577.526	489.594	0.0009796	0.00862673	2
ENSMUSG00000032217	Rnf111	637.94	740.178	763.782	860.233	927.81	939.488	883.817	823.061	764.816	0.00100137	0.00879493	2
ENSMUSG00000032232	Cgnl1	1179.03	1149.6	1383.78	1419.43	1609.23	1654.24	1505.97	1409.81	1377.98	0.00105588	0.00919342	2
ENSMUSG00000024727	Trpm6	3959.14	4160.54	4225.53	4582.19	4970.14	5103.05	4475.24	4329.71	4473.75	0.00106121	0.00921742	2
ENSMUSG00000041544	Disp3	14.2159	7.58185	12.8213	32.3897	30.7987	23.0213	23.5834	29.9714	23.4032	0.00108382	0.00938468	2
ENSMUSG00000112368	Gm49376	127.055	161.114	164.845	183.859	216.553	233.502	194.283	225.938	203.14	0.00108879	0.00941907	2
ENSMUSG00000034258	Flvcr2	877.834	919.299	956.101	1088.87	1149.18	1115.98	1003.98	1050.15	1027.87	0.00112744	0.00966811	2
ENSMUSG00000027620	Rbm39	1166.59	1261.43	1362.72	1417.53	1638.1	1702.48	1467.79	1392.52	1337.73	0.00116506	0.00993743	2
ENSMUSG00000028420	Tmem38b	158.152	155.428	137.371	190.528	217.516	211.577	203.267	185.592	214.373	0.00117441	0.00999683	2
ENSMUSG00000102869	Norad	316.304	330.758	326.943	379.15	434.069	464.811	353.752	371.184	362.281	0.00117698	0.0100119	2
ENSMUSG00000050931	Sgms2	4293.21	4558.59	4475.54	4794.63	5337.8	5243.37	5167.02	5103.21	5234.82	0.00121207	0.0102756	2
ENSMUSG00000029821	Gsdme	112.839	96.6686	103.486	169.57	135.707	157.86	128.024	147.551	142.291	0.00124371	0.0104907	2
ENSMUSG00000034333	Zbed4	596.181	674.785	702.423	729.721	875.837	950.45	837.774	796.547	750.774	0.0012463	0.0105055	2
ENSMUSG00000039158	Akna	2920.49	2878.26	3224.55	3678.14	3473.51	3641.75	3397.14	3247.29	3167.85	0.00124709	0.0105087	2
ENSMUSG00000028413	B4galt1	326.966	373.406	392.881	445.835	460.055	509.757	422.256	476.084	444.66	0.00128172	0.0107608	2
ENSMUSG00000020593	Lpin1	15801	15448	17718.1	18524.1	19626.5	19904.6	18446.7	18218	18374.3	0.00129927	0.0108827	2
ENSMUSG00000007379	Dennd2c	92.4036	98.5641	95.2438	156.233	121.27	164.438	113.425	101.442	136.675	0.00131159	0.0109713	2
ENSMUSG00000096967	Gm26621	3.55398	11.3728	12.8213	20.0054	33.6861	27.4063	15.7223	13.833	17.7864	0.00132076	0.0110406	2
ENSMUSG00000002625	Akap8l	2407.82	2391.13	2676.9	2993.19	2960.52	2991.67	2781.72	2707.8	2548.14	0.00132626	0.0110718	2
ENSMUSG00000035397	Klf16	63.0832	45.4911	64.1064	93.3586	95.2834	77.8339	99.9489	86.4559	87.9959	0.00134266	0.0111939	2
ENSMUSG00000019590	Cyb561	86.1841	84.3481	90.6648	127.654	126.082	119.491	116.794	126.802	132.93	0.00145312	0.0119249	2
ENSMUSG00000041895	Wipi1	1230.57	1231.1	1233.59	1485.16	1487.96	1479.94	1494.74	1421.34	1297.47	0.0014542	0.011926	2
ENSMUSG00000068566	Myadm	216.793	217.978	237.194	288.65	304.137	297.084	247.065	252.451	222.798	0.00148268	0.0121121	2
ENSMUSG00000029209	Gnpda2	3872.95	4237.31	4182.48	4217.33	5032.7	5391.37	5339.96	4910.7	4853.82	0.00149537	0.0122069	2
ENSMUSG00000045078	Rnf216	5884.51	6050.32	6504.97	6808.51	7459.05	7478.63	6534.86	6448.46	6528.55	0.00161547	0.0129982	2
ENSMUSG00000040128	Pnrc1	222.124	225.56	228.036	274.36	297.4	331.068	332.414	289.339	254.627	0.00166036	0.0132871	2
ENSMUSG00000099481	Xndc1	166.149	142.16	181.33	205.77	253.127	231.309	198.775	189.05	167.567	0.0016681	0.0133321	2
ENSMUSG00000052707	Tnrc6a	269.214	297.588	310.458	326.755	452.356	414.383	363.859	328.533	334.197	0.00169236	0.0134916	2
ENSMUSG00000038855	Itpkb	769.437	717.433	767.445	998.366	873.912	884.675	862.48	885.309	896.81	0.00171785	0.0136558	2
ENSMUSG00000048874	Phf3	639.717	673.837	753.708	751.632	897.011	832.055	891.679	802.311	899.618	0.00177992	0.0140736	2
ENSMUSG00000038406	Scaf1	841.405	675.732	811.404	1106.97	962.459	932.91	1047.78	954.474	835.961	0.00181482	0.0142911	2
ENSMUSG00000021815	Mss51	68.4142	89.0867	86.0857	108.601	120.307	121.684	113.425	123.344	120.76	0.00181548	0.0142918	2
ENSMUSG00000069114	Zbtb10	927.59	1062.41	1162.16	1111.73	1311.83	1397.72	1348.75	1306.06	1308.71	0.00181951	0.0143145	2
ENSMUSG00000041187	Prkd2	114.616	104.25	92.4964	140.038	144.369	185.267	115.671	142.94	131.058	0.00187624	0.0146899	2
ENSMUSG00000037957	Wdr20	822.747	924.038	864.521	1006.94	1056.78	1088.58	1060.13	1007.5	990.422	0.00188095	0.014715	2
ENSMUSG00000039683	Sdk1	190.138	143.107	176.75	236.254	228.103	245.56	208.882	198.272	198.459	0.0018959	0.0147997	2
ENSMUSG00000078789	Dph1	34.6513	29.3797	27.4742	61.9215	70.2595	41.6576	42.6748	47.2626	45.8702	0.00192886	0.0150201	2
ENSMUSG00000020827	Mink1	646.825	546.841	660.296	768.78	737.243	795.879	760.285	779.256	699.287	0.00193012	0.0150201	2
ENSMUSG00000031060	Rbm10	797.869	733.544	819.646	1025.04	918.185	919.755	981.52	930.266	885.576	0.00194993	0.0151368	2
ENSMUSG00000035863	Palm	148.379	118.466	150.192	198.149	205.004	181.978	181.929	180.981	173.183	0.00196032	0.015194	2
ENSMUSG00000013415	Igf2bp1	390.938	364.877	391.049	447.74	469.68	500.987	467.177	469.168	473.68	0.00196513	0.0152249	2
ENSMUSG00000029423	Piwil1	1201.25	1223.52	1215.27	1540.42	1403.26	1405.39	1290.35	1318.74	1238.5	0.002017	0.0155279	2
ENSMUSG00000029875	Ccdc184	3239.46	2586.36	2684.23	4118.26	3384.97	3250.39	3084.94	3119.33	2920.72	0.00204005	0.015667	2
ENSMUSG00000041961	Znrf3	732.12	734.492	879.173	1018.37	1020.21	909.889	860.234	977.529	904.299	0.00205736	0.0157613	2
ENSMUSG00000029338	Antxr2	890.273	1059.56	955.185	1050.76	1262.75	1249.73	1185.91	1193.09	1137.39	0.00208663	0.0159392	2
ENSMUSG00000056228	Cars2	332.297	268.208	326.943	469.651	442.731	351.897	339.152	326.227	397.854	0.00209089	0.015955	2
ENSMUSG00000039809	Gabbr2	151.044	148.794	158.434	194.338	204.041	197.325	203.267	207.494	205.012	0.00212393	0.0161443	2
ENSMUSG00000052917	Senp7	253.221	272.947	270.163	319.134	360.922	350.801	320.061	311.241	347.303	0.00215301	0.01632	2
ENSMUSG00000001700	Gramd3	528.655	516.514	520.178	603.973	666.984	655.559	542.419	556.776	552.315	0.00216324	0.0163778	2
ENSMUSG00000052139	Babam2	1922.7	1730.56	1881.06	2292.05	2121.26	2101.51	2087.7	2238.63	2117.52	0.00217689	0.0164564	2
ENSMUSG00000031682	1700011L22Rik	7055.54	6351.7	6663.4	8060.28	7679.46	7622.24	7118.83	6989.1	6905.81	0.00217803	0.01646	2
ENSMUSG00000061802	Odad2	3179.04	3318.96	3393.98	3698.14	3972.07	4084.63	3848.59	3447.86	3678.98	0.00218606	0.0165008	2
ENSMUSG00000038047	Haus6	121.724	165.853	141.95	169.57	227.14	201.71	184.175	190.203	214.373	0.00219387	0.01654	2
ENSMUSG00000036955	Kifbp	5153.28	5049.51	5183.46	6006.39	5694.87	5999.79	5643.18	5731.45	5670.12	0.00219918	0.01657	2
ENSMUSG00000093930	Hmgcs1	1228.79	1238.68	1298.61	1404.19	1584.21	1523.79	1440.84	1387.91	1439.76	0.00220316	0.016595	2
ENSMUSG00000049719	Prss46	6751.68	6056	6461.01	8222.23	7280.04	7321.87	7190.7	7280.74	7174.48	0.00223924	0.016829	2
ENSMUSG00000024384	Iws1	1245.67	1397.9	1364.55	1528.03	1583.24	1768.25	1671.06	1512.4	1492.19	0.00226928	0.0170014	2
ENSMUSG00000044496	2510039O18Rik	363.395	282.424	355.333	526.809	418.669	386.977	426.748	446.113	406.279	0.00232237	0.0172857	2
ENSMUSG00000021275	Tecpr2	445.136	397.099	456.071	590.636	540.902	524.008	452.577	522.194	469	0.00234712	0.0174441	2
ENSMUSG00000030079	Ruvbl1	1054.64	951.522	986.323	1191.75	1149.18	1221.22	1173.56	1132	1167.35	0.00236085	0.0175254	2
ENSMUSG00000053950	Adnp2	1091.96	1045.35	1120.03	1380.37	1271.41	1262.88	1234.2	1179.26	1211.35	0.00237572	0.0176202	2
ENSMUSG00000002489	Tiam1	751.667	697.53	764.698	885.002	880.65	930.718	820.928	816.144	802.261	0.00238125	0.0176404	2
ENSMUSG00000055116	Arntl	186.584	190.494	174.919	245.781	221.365	294.892	208.882	216.716	223.734	0.00239139	0.0176925	2
ENSMUSG00000024073	Birc6	1174.59	1229.21	1351.73	1404.19	1568.81	1601.62	1319.55	1385.6	1354.58	0.00239843	0.0177206	2
ENSMUSG00000032519	Slc25a38	374.945	336.445	366.322	527.762	446.581	422.057	388.565	405.767	414.704	0.00245607	0.0180827	2
ENSMUSG00000037408	Cnnm4	289.65	302.326	290.31	442.025	372.471	336.549	351.506	355.046	372.579	0.0024928	0.0183102	2
ENSMUSG00000036745	Ttll7	8464.7	8612.98	9372.36	9537.82	10307	10524	10169	10144.2	10192.6	0.00250732	0.0184061	2
ENSMUSG00000039137	Whrn	1147.05	997.961	1136.51	1452.77	1340.7	1233.28	1397.04	1270.33	1220.71	0.00251057	0.0184192	2
ENSMUSG00000073119	Speer4a	168.814	168.696	167.592	222.918	231.953	222.539	214.497	216.716	201.267	0.00253525	0.0185482	2
ENSMUSG00000016128	Stard13	615.728	605.6	644.727	849.754	750.718	716.949	687.289	740.063	703.031	0.00256435	0.0187317	2
ENSMUSG00000026094	Stk17b	864.506	920.247	936.869	1006.94	1201.15	1178.47	961.306	1002.89	1106.5	0.00261639	0.0190453	2
ENSMUSG00000061731	Ext1	271.88	253.992	315.037	350.571	367.659	391.362	330.168	299.714	345.431	0.00268517	0.01946	2
ENSMUSG00000050628	Ubald2	1492.67	1262.38	1323.34	1851.93	1558.22	1623.55	1578.97	1472.06	1531.5	0.00281086	0.0201648	2
ENSMUSG00000071573	Rnls	1716.57	1693.6	1536.72	2313.96	1946.09	1864.72	1680.04	1847.85	1876.93	0.00282633	0.0202567	2
ENSMUSG00000109564	Muc16	1131.06	1517.32	1614.57	1444.2	1892.19	1939.27	1783.36	1966.58	1882.55	0.00285455	0.0204066	2
ENSMUSG00000038697	Taf5l	2211.47	2023.41	2244.64	2639.76	2487.96	2420.52	2203.37	2172.93	2204.58	0.00292024	0.0207757	2
ENSMUSG00000004319	Clcn3	1432.26	1595.98	1751.02	1759.52	1986.51	2135.5	1685.65	1726.81	1681.28	0.00298846	0.0211592	2
ENSMUSG00000071036	Gm10309	284.319	311.804	306.795	352.476	352.26	407.806	382.95	387.323	373.515	0.00300434	0.0212537	2
ENSMUSG00000003527	Ess2	2016	1650.95	1838.02	2336.82	2158.79	2142.08	2337.01	2123.36	2054.8	0.00301141	0.0212949	2
ENSMUSG00000004931	Apba3	1195.92	996.066	1115.45	1447.06	1357.07	1267.27	1127.51	1272.63	1159.86	0.00305097	0.021535	2
ENSMUSG00000044447	Dock5	1457.13	1350.52	1686.91	1685.22	1827.71	1895.42	1873.2	1787.91	1729.03	0.00306864	0.0216233	2
ENSMUSG00000021986	Amer2	3795.65	3691.41	3960.86	4296.4	4618.84	4663.45	4343.84	4272.08	3837.18	0.00307479	0.0216606	2
ENSMUSG00000099981	Gm21136	53.3097	54.0207	64.1064	76.2111	96.2459	106.336	78.6115	82.9977	66.465	0.00309038	0.0217521	2
ENSMUSG00000038290	Smg6	5222.58	5148.08	6002.19	6166.43	6619.79	6803.34	6193.46	5957.39	5769.35	0.00315581	0.0220828	2
ENSMUSG00000044317	Gpr4	79.9646	92.8777	98.907	123.843	145.331	131.55	108.933	104.9	108.591	0.00318574	0.0222709	2
ENSMUSG00000112937	Gm17746	7.10797	5.68639	5.49483	17.1475	18.2867	21.925	13.4763	4.61098	10.2974	0.00319171	0.0222967	2
ENSMUSG00000025402	Nab2	144.825	145.951	137.371	204.817	195.379	186.363	161.715	160.232	160.078	0.00321525	0.02243	2
ENSMUSG00000019487	Trip10	199.912	170.592	174.919	274.36	243.502	222.539	262.787	240.924	201.267	0.003272	0.0227438	2
ENSMUSG00000026489	Coq8a	71.9682	82.4526	73.2645	151.47	93.3585	109.625	110.056	100.289	99.2295	0.00334527	0.0231826	2
ENSMUSG00000062075	Lmnb2	5787.66	5233.37	6047.06	6729.44	6718.92	6659.73	6323.73	5779.87	5560.59	0.00334835	0.0231911	2
ENSMUSG00000040875	Osbpl10	8047.11	6915.6	7875.01	9584.5	8767.04	8440.04	7773.55	7857.12	7557.35	0.00336473	0.0232789	2
ENSMUSG00000091698	Gm6526	68.4142	88.139	70.517	100.98	128.969	119.491	81.9805	115.275	114.207	0.00347093	0.0238691	2
ENSMUSG00000067199	Frat1	7973.36	6718.47	7554.48	9175.82	8509.1	8563.92	7943.13	7728.01	7431.91	0.00347292	0.0238762	2
ENSMUSG00000017817	Jph2	14.2159	10.425	15.5687	25.7213	35.611	30.695	15.7223	19.5967	19.6587	0.00357248	0.024447	2
ENSMUSG00000025027	Xpnpep1	8067.54	7094.72	8625.97	9963.65	9176.08	9281.96	8739.35	8587.96	8535.61	0.00359524	0.0245626	2
ENSMUSG00000042724	Map3k9	392.715	366.772	441.418	533.478	455.243	533.875	541.296	447.265	492.403	0.00371374	0.0251873	2
ENSMUSG00000022946	Dop1b	683.253	627.398	730.813	794.501	837.339	872.616	741.194	761.965	784.474	0.00382963	0.0258269	2
ENSMUSG00000023845	Lnpep	143.936	168.696	187.74	192.433	230.028	244.464	205.513	240.924	221.862	0.00383651	0.0258594	2
ENSMUSG00000034543	Morc2a	2779.21	2663.13	2967.21	3232.3	3247.34	3227.37	2934.45	2869.18	2793.4	0.00387312	0.0260363	2
ENSMUSG00000038498	Catsper1	8997.8	8758.93	9968.54	10715.3	10588	11315.5	11388.6	10649.1	9840.57	0.00393806	0.0263952	2
ENSMUSG00000102602	A930004J17Rik	19.5469	23.6933	28.39	32.3897	51.0103	59.1976	44.9208	33.4296	35.5728	0.00395	0.0264681	2
ENSMUSG00000006307	Kmt2b	652.156	674.785	751.876	954.544	780.554	816.708	920.877	834.588	784.474	0.00403237	0.0269339	2
ENSMUSG00000047342	Zfp286	637.051	619.816	682.275	695.426	890.274	849.595	746.809	663.982	667.459	0.00406206	0.027089	2
ENSMUSG00000048439	Nupl2	5546.88	5100.69	5344.64	6504.62	5975.91	6095.16	5508.42	5699.18	5760.93	0.00408191	0.0271853	2
ENSMUSG00000040270	Bach2	390.938	398.995	437.755	502.041	550.526	475.773	428.994	450.724	408.151	0.00409192	0.0272232	2
ENSMUSG00000020752	Recql5	1746.78	1631.99	1757.43	2196.79	1973.04	1965.58	1764.27	1807.51	1964.93	0.00424136	0.027995	2
ENSMUSG00000064127	Med14	404.266	400.89	485.377	509.662	538.977	543.741	540.173	536.027	498.02	0.00424408	0.0279992	2
ENSMUSG00000019564	Arid3a	1705.91	1696.44	1782.16	2031.98	2076.02	2001.76	1975.39	1878.98	1760.85	0.00426936	0.0281207	2
ENSMUSG00000046750	Selenov	9922.72	8972.17	10144.4	11868	11243.4	11702.5	11931	10755.1	9805.93	0.00438722	0.0287313	2
ENSMUSG00000036676	Tmtc3	87.0726	117.519	115.392	120.033	153.031	175.4	137.009	154.468	163.822	0.00441384	0.0288756	2
ENSMUSG00000029344	Tpst2	10.6619	19.9024	15.5687	25.7213	39.4608	31.7913	24.7065	35.7351	29.0199	0.00445404	0.0290931	2
ENSMUSG00000036561	Ppp6r2	4521.55	3992.79	4803.4	5591.99	5208.83	5078.93	4818.88	4968.33	4853.82	0.00448226	0.0292318	2
ENSMUSG00000015053	Gata2	1537.99	1464.24	1553.21	1712.84	1761.3	1830.74	1874.32	1822.49	1627.92	0.00451185	0.0293639	2
ENSMUSG00000019179	Mdh2	507.331	462.493	472.556	623.979	573.625	543.741	599.693	567.151	572.91	0.00452821	0.029455	2
ENSMUSG00000026718	Stam	734.786	800.833	714.328	801.169	925.885	909.889	922	886.462	903.363	0.004648	0.0301484	2
ENSMUSG00000020810	Cygb	18.6584	13.2682	17.4003	40.0108	31.7611	32.8876	26.9525	23.0549	25.2754	0.00468091	0.0303306	2
ENSMUSG00000032264	Zw10	1322.08	1237.74	1259.23	1572.81	1532.23	1418.55	1367.84	1461.68	1456.61	0.0047427	0.0306672	2
ENSMUSG00000032443	Zcwpw2	135.051	128.891	159.35	188.623	180.942	180.882	178.56	194.814	193.778	0.00476617	0.0307798	2
ENSMUSG00000034177	Rnf43	66.6372	65.3935	76.9277	108.601	104.908	96.4702	119.04	87.6087	90.8043	0.00479263	0.030911	2
ENSMUSG00000053644	Aldh7a1	57.7522	49.282	66.8538	89.5481	107.795	77.8339	67.3813	97.9834	83.3153	0.00482098	0.0310381	2
ENSMUSG00000036959	Bcorl1	1033.32	920.247	1150.25	1312.74	1257.93	1213.55	1254.41	1196.55	1134.59	0.00482697	0.0310555	2
ENSMUSG00000069170	Adgrv1	671.703	708.903	886.5	867.854	936.472	931.814	911.893	914.128	964.211	0.00482704	0.0310555	2
ENSMUSG00000052273	Dnah3	14486	14600.7	18870.2	17923.9	20245.3	21281.5	17621.3	17087.2	17496.2	0.00489106	0.0313927	2
ENSMUSG00000039982	Dtx4	54.1982	54.0207	83.3383	114.317	98.1708	90.9889	74.1194	88.7614	85.1876	0.00491076	0.0315031	2
ENSMUSG00000042386	Tex13b	7.99646	21.7978	19.2319	30.4844	34.6485	37.2726	22.4604	39.1934	33.7006	0.0050631	0.03234	2
ENSMUSG00000040550	Otud6b	1269.66	1362.84	1403.01	1441.34	1599.61	1794.56	1630.63	1585.03	1527.76	0.00512882	0.0326767	2
ENSMUSG00000022468	Endou	30.2089	12.3205	44.8745	49.5372	67.3721	54.8126	38.1827	34.5824	39.3173	0.00516139	0.0327792	2
ENSMUSG00000046204	Pnma2	132.386	103.303	137.371	170.522	163.618	189.652	167.33	145.246	158.205	0.00519391	0.0329494	2
ENSMUSG00000043241	Upf2	2266.55	2812.87	2948.89	2787.42	3628.47	3729.45	3280.34	3234.61	3121.98	0.00523028	0.0331106	2
ENSMUSG00000034723	Tmx4	2100.4	2121.97	2264.79	2409.22	2494.69	2584.96	2500.97	2527.97	2357.17	0.00532261	0.0335288	2
ENSMUSG00000029227	Fip1l1	940.917	879.495	864.521	1083.15	1051.97	1129.14	1050.02	990.209	870.598	0.00535453	0.0336792	2
ENSMUSG00000008140	Emc10	532.209	447.329	503.693	659.226	619.823	573.34	533.435	576.373	503.636	0.00537283	0.0337521	2
ENSMUSG00000044475	Ascc1	4545.54	4115.05	4410.52	5390.03	4958.59	4884.9	4706.58	4830.01	4787.35	0.00540255	0.0338838	2
ENSMUSG00000014907	Naf1	1392.27	1505.95	1566.94	1659.5	1855.62	1827.45	1739.56	1620.76	1576.44	0.00540968	0.0338991	2
ENSMUSG00000038618	Rassf7	672.591	575.273	603.516	774.496	773.817	708.179	677.182	638.621	651.544	0.00547286	0.0341727	2
ENSMUSG00000026274	Pask	11692.6	9819.44	11118.8	15781.4	12366.6	12154.1	11304.3	11887.1	12038.6	0.00551588	0.0343843	2
ENSMUSG00000067629	Syngap1	1537.1	1551.44	1873.74	1979.58	2001.91	2019.3	1874.32	1723.36	1597.97	0.00558201	0.0347534	2
ENSMUSG00000073700	Klhl21	588.184	522.2	530.251	817.364	631.373	642.404	610.923	613.261	704.904	0.00566489	0.0351475	2
ENSMUSG00000005534	Insr	1119.5	1136.33	1436.9	1454.68	1559.18	1495.29	1334.15	1255.34	1284.37	0.00567006	0.0351622	2
ENSMUSG00000112122	Gm47628	191.915	299.483	295.805	298.176	380.171	443.982	326.799	372.337	294.88	0.0057168	0.0353648	2
ENSMUSG00000020220	Vps13d	150.156	146.898	176.75	210.533	222.328	206.095	180.806	194.814	186.289	0.00572448	0.0353948	2
ENSMUSG00000091553	Serpina3e-ps	0	0	0	5.71583	1.92492	4.38501	1.12302	2.30549	4.68063	0.00583171	0.0358989	2
ENSMUSG00000044763	Trmt10c	196.358	242.619	235.362	231.491	332.048	351.897	289.739	314.7	268.668	0.00593187	0.036444	2
ENSMUSG00000031706	Rfx1	8206.15	7043.54	8382.37	10652.4	9249.23	8706.43	8659.61	8808.13	8462.59	0.00595002	0.0365466	2
ENSMUSG00000022807	Osbpl11	155.487	148.794	156.603	203.865	203.079	206.095	179.683	186.745	205.012	0.0060128	0.0368781	2
ENSMUSG00000046761	Fam83h	46.2018	31.2751	52.2009	78.1164	60.6349	83.3151	49.4129	48.4153	68.3373	0.00602005	0.0368956	2
ENSMUSG00000097575	Gm26796	1.77699	0.947731	3.66322	8.57375	8.66213	14.2513	2.24604	6.91648	1.87225	0.00605124	0.0370145	2
ENSMUSG00000048148	Nwd1	127.943	119.414	141.034	201.007	170.355	166.63	123.532	133.719	163.822	0.00611811	0.0372784	2
ENSMUSG00000094233	Gm21276	258.552	281.476	281.152	323.897	342.635	344.223	323.43	357.351	337.006	0.00613877	0.037368	2
ENSMUSG00000033963	Fancd2os	1684.59	1967.49	1936.93	1931.95	2416.73	2487.4	2393.16	2310.1	2041.69	0.00614236	0.0373681	2
ENSMUSG00000024976	Shoc2	292.315	298.535	298.553	326.755	398.458	381.496	370.597	360.809	359.473	0.00640814	0.0386915	2
ENSMUSG00000071347	C1qtnf9	90.6266	77.714	99.8228	106.696	132.819	146.898	132.516	115.275	117.016	0.0065374	0.0392995	2
ENSMUSG00000115027	Vmn1r81	66.6372	91.9299	77.8435	86.6902	118.382	117.299	108.933	136.024	108.591	0.00668278	0.0400107	2
ENSMUSG00000024949	Sf1	15538.9	14295.6	16233.6	18870.8	17466.7	17689.1	19103.7	17397.2	16138.8	0.00678966	0.0404866	2
ENSMUSG00000099899	Gm28784	10.6619	7.58185	7.32645	16.1949	18.2867	27.4063	17.9683	19.5967	20.5948	0.00695716	0.0412602	2
ENSMUSG00000036983	Tfb1m	2659.27	2748.42	2759.32	2919.84	3335.88	3230.65	3036.65	3068.61	2984.37	0.00706424	0.0418163	2
ENSMUSG00000021945	Zmym2	2077.3	2421.45	2291.35	2411.13	2795.94	3000.44	2706.48	2559.1	2496.65	0.00711547	0.0420502	2
ENSMUSG00000049928	Glp2r	47.9788	40.7524	47.6219	59.0636	76.9967	88.7964	42.6748	50.7208	65.5289	0.00719973	0.0424483	2
ENSMUSG00000116604	Gm49745	0	2.84319	1.83161	5.71583	10.587	10.9625	5.6151	6.91648	3.74451	0.00727676	0.0427617	2
ENSMUSG00000059991	Nptx2	13.3274	11.3728	10.9897	27.6265	25.0239	23.0213	22.4604	25.3604	23.4032	0.00766513	0.0446372	2
ENSMUSG00000025261	Huwe1	2844.96	2787.28	3560.65	3321.85	3712.2	3911.43	3802.55	3610.4	3600.34	0.00785984	0.0456125	2
ENSMUSG00000060336	Zfp937	134.163	163.958	143.781	152.422	230.99	237.887	188.668	178.676	193.778	0.0079171	0.045913	2
ENSMUSG00000062960	Kdr	105.731	89.0867	86.0857	115.269	137.632	132.646	142.624	116.427	128.249	0.00795651	0.0461202	2
ENSMUSG00000095026	Gm3336	29.3204	43.5956	54.9483	71.4479	77.9591	62.4863	53.905	69.1648	58.0399	0.00835021	0.0479379	2
ENSMUSG00000022553	Maf1	1402.05	1118.32	1100.8	1818.59	1380.17	1367.03	1362.22	1515.86	1507.16	0.00838772	0.0481092	2
ENSMUSG00000033356	Pus7l	105.731	122.257	123.634	150.517	169.393	162.245	115.671	127.955	140.419	0.00873529	0.0497282	2
